# Supplementary material for: Sodium or Not Sodium: Should Its Presence Affect the Accuracy of Pose Prediction in Docking GPCR Antagonists?
Source: Pharmaceuticals (Basel). 2022 Mar 11;15(3):346. doi: 10.3390/ph15030346 (PMC8950631; doi:10.3390/ph15030346)
Supplement: Supplementary file 1 [file pharmaceuticals-15-00346-s001.zip]

Archive with 3 entries (3 files):
- pharmaceuticals-1611922-supplementary/Selfdocking_with_sodium.csv
- pharmaceuticals-1611922-supplementary/Selfdocking_without_sodium.csv
- pharmaceuticals-1611922-supplementary/Supplementary_Material.pdf
