# Supplementary material for: Sodium or Not Sodium: Should Its Presence Affect the Accuracy of Pose Prediction in Docking GPCR Antagonists?
Source: Pharmaceuticals (Basel). 2022 Mar 11;15(3):346. doi: 10.3390/ph15030346 (PMC8950631; doi:10.3390/ph15030346)
Supplement: Supplementary file 1 [file pharmaceuticals-15-00346-s001.zip › pharmaceuticals-1611922-supplementary/Selfdocking_with_sodium.csv]

Complex	scoring_function	RMSD_sorted	RMSD_scor_func	RMSD_average
7DFP-SIP	GOLD-asp	0.8	1.01	2.83
4MBS-MRV	GOLD-asp	1.23	1.23	1.55
5OLZ-T4E	GOLD-asp	0.16	0.16	1.074
3PBL-ETQ	GOLD-asp	1.19	1.86	2.81
4ZJD-OLM	GOLD-asp	1.34	8.14	6.652000000000001
6OL9-0HK	GOLD-asp	0.8	1.03	0.946
5ZKC-3C0	GOLD-asp	0.33	0.66	0.482
4NTJ-AZJ	GOLD-asp	1.2	1.2	5.378000000000001
6D27-FT4	GOLD-asp	1.54	1.54	2.948
6PS6-TIM	GOLD-asp	3.08	3.59	3.4239999999999995
5N2S-8K8	GOLD-asp	0.59	0.99	2.4400000000000004
6TQ4-NV8	GOLD-asp	7.53	7.96	7.895999999999999
5DHH-DGW	GOLD-asp	0.66	0.66	4.482
6PS3-CVD	GOLD-asp	2.12	2.12	3.06
6TPN-NU8	GOLD-asp	8.69	8.69	8.822
5TGZ-ZDG	GOLD-asp	0.97	1.6	1.292
6K1Q-D2U	GOLD-asp	4.14	4.14	6.498
5ZKB-82F	GOLD-asp	0.94	0.94	6.046000000000001
6TQ9-NVN	GOLD-asp	4.06	4.39	4.196
3D4S-TIM	GOLD-asp	2.95	3.45	5.892
7ARO-RVZ	GOLD-asp	0.49	0.78	0.818
7VOD-7RU	GOLD-asp	0.51	0.51	3.24
5OLH-9XT	GOLD-asp	0.47	0.66	0.85
6RZ4-KNT	GOLD-asp	0.7	1.25	1.008
5ZBH-9AF	GOLD-asp	12.26	13.83	13.006
5UIG-8D1	GOLD-asp	2.02	2.32	4.072
6RZ5-ZLK	GOLD-asp	7.45	7.45	9.260000000000002
6RZ9-KO5	GOLD-asp	0.94	0.96	1.2879999999999998
6IIV-A90	GOLD-asp	0.8	0.8	2.886
6A94-ZOT	GOLD-asp	0.62	0.76	0.812
4EA3-0NN	GOLD-asp	1.75	1.75	4.754
4Z36-ON3	GOLD-asp	0.79	3.17	3.97
3UZA-T4G	GOLD-asp	4.98	5.33	5.136000000000001
6DRX-H8G	GOLD-asp	1.12	2.88	2.182
6IQL-L74	GOLD-asp	2.87	3.47	3.272
4YAY-ZD7	GOLD-asp	0.68	0.68	5.638
6AKX-A4R	GOLD-asp	2.41	2.41	5.08
5OLO-9XW	GOLD-asp	0.74	0.99	0.834
6V9S-JHC	GOLD-asp	6.32	6.59	6.580000000000001
4ZJC-4OT	GOLD-asp	5.83	8.04	6.874
6HLO-GBQ	GOLD-asp	2.14	2.14	4.806
3VW7-VPX	GOLD-asp	0.36	0.41	0.748
7K15-VRJ	GOLD-asp	0.95	1.16	4.7700000000000005
5MZP-CFF	GOLD-asp	3.35	4.21	3.716
4N6H-EJ4	GOLD-asp	1.05	1.55	1.3119999999999998
6HLL-GBK	GOLD-asp	1.15	1.15	5.588
7DDZ-H46	GOLD-asp	0.74	0.74	1.182
6E67-P0G	GOLD-asp	9.44	10.52	9.748
6TOD-7MA	GOLD-asp	3.55	7.86	7.182
6WQA-ZMA	GOLD-asp	0.56	0.73	0.942
6HLP-GAW	GOLD-asp	6.86	7.98	8.538
6PS2-JTZ	GOLD-asp	1.28	1.28	6.5120000000000005
6IIU-A8X	GOLD-asp	0.59	0.73	0.6739999999999999
5YWY-7UR	GOLD-asp	0.75	1.37	2.404
6D26-FSY	GOLD-asp	7.47	7.47	7.497999999999999
4DJH-JDC	GOLD-asp	4.33	9.4	6.346
5IU8-6DZ	GOLD-asp	0.8	0.8	1.454
6TP6-NT5	GOLD-asp	0.91	1.37	3.0380000000000003
6PS5-SNP	GOLD-asp	3.85	3.85	8.61
6AKY-A4X	GOLD-asp	1.28	1.28	2.168
6CM4-8NU	GOLD-asp	0.93	0.93	7.340000000000001
5IUB-6DV	GOLD-asp	0.38	0.38	1.124
5IUA-6DX	GOLD-asp	0.81	0.81	1.2600000000000002
5V54-89F	GOLD-asp	0.39	0.75	0.67
5ZKP-9ER	GOLD-asp	1.37	1.55	1.5100000000000002
5YHL-8VL	GOLD-asp	1.38	1.38	3.064
5IU7-7MA	GOLD-asp	5.88	8.69	7.95
5DSG-0HK	GOLD-asp	0.26	0.26	7.938
6LUQ-GMJ	GOLD-asp	0.53	0.53	1.4540000000000002
6PS4-JRZ	GOLD-asp	1.11	2.64	3.374
5ZK3-QNB	GOLD-asp	0.33	0.53	0.4699999999999999
5CXV-0HK	GOLD-asp	0.86	0.94	2.858
6LPJ-ZMA	GOLD-asp	0.57	0.61	1.088
5ZTY-9JU	GOLD-asp	2.88	6.51	4.212000000000001
6TOT-NRK	GOLD-asp	7.67	8.6	8.324
6TQ6-NVH	GOLD-asp	3.35	3.35	6.542
5WQC-7MA	GOLD-asp	3.47	8.14	6.748
7BVQ-CAU	GOLD-asp	4.63	4.96	5.05
7F8Y-1OZ	GOLD-asp	1.09	5.16	3.534
6RZ8-KNZ	GOLD-asp	1.12	2.04	1.546
6TOS-NRE	GOLD-asp	6.04	8.35	6.946
4Z34-ON7	GOLD-asp	2.05	7.29	6.154
6TP4-NRZ	GOLD-asp	0.84	3.65	3.308
6DS0-H8M	GOLD-asp	1.84	1.84	7.258
6A93-8NU	GOLD-asp	0.49	2.28	3.478
5MZJ-TEP	GOLD-asp	0.4	0.45	0.4539999999999999
3REY-XAC	GOLD-asp	1.53	5.72	5.037999999999999
7F8U-1OE	GOLD-asp	8.13	8.8	8.802000000000001
6GT3-F9Q	GOLD-asp	0.18	0.45	0.962
6TQ7-NVK	GOLD-asp	2.6	2.61	5.386
5NDD-8TZ	GOLD-asp	0.34	4.92	2.2500000000000004
6ZDV-QGW	GOLD-asp	0.98	2.37	2.0620000000000003
3ODU-ITD	GOLD-asp	4.16	7.8	6.010000000000001
3NY9-JSZ	GOLD-asp	7.04	7.04	10.17
3V2Y-ML5	GOLD-asp	1.15	1.18	1.298
6WH4-89F	GOLD-asp	0.78	0.89	0.8739999999999999
7F83-1KQ	GOLD-asp	0.39	0.39	0.932
7B6W-T0B	GOLD-asp	1.99	2.04	3.468
4ZJ8-SUV	GOLD-asp	0.52	0.52	3.044
5U09-7DY	GOLD-asp	4.88	6.39	5.799999999999999
6TP3-NS2	GOLD-asp	1.72	1.72	5.302
4XNW-2ID	GOLD-asp	0.69	1.13	1.154
5X93-K87	GOLD-asp	7.35	7.35	9.91
5OLV-9Y2	GOLD-asp	2.16	2.62	2.55
5ZBQ-9AO	GOLD-asp	4.86	6.92	6.502
4S0V-SUV	GOLD-asp	0.46	4.31	3.776
2RH1-CAU	GOLD-asp	0.88	0.88	1.99
6DRZ-H8J	GOLD-asp	3.35	4.91	4.55
7VOE-9SC	GOLD-asp	1.96	3.06	4.470000000000001
5XPR-K86	GOLD-asp	0.99	0.99	5.688000000000001
5DHG-DGV	GOLD-asp	8.04	10.72	8.709999999999999
4Z35-ON9	GOLD-asp	1.34	1.77	6.669999999999999
6RZ7-KNW	GOLD-asp	0.78	1.05	1.316
6ZDR-QGE	GOLD-asp	1.16	1.27	2.526
6TO7-SUV	GOLD-asp	6.69	7.17	7.064
6E59-L76	GOLD-asp	4.75	6.09	5.628
6KUX-E3F	GOLD-asp	0.85	1.62	1.5
3RZE-5EH	GOLD-asp	0.73	0.75	0.7739999999999999
6TP4-NRZ	GOLD-chemscore	0.83	0.83	3.5460000000000003
5V54-89F	GOLD-chemscore	0.52	0.52	0.6779999999999999
5DSG-0HK	GOLD-chemscore	0.79	0.83	4.452
6PS4-JRZ	GOLD-chemscore	1.4	2.66	4.142
6TQ6-NVH	GOLD-chemscore	6.84	7.58	7.272
6LUQ-GMJ	GOLD-chemscore	2.43	2.43	8.685999999999998
5CXV-0HK	GOLD-chemscore	0.81	1.45	1.084
6D26-FSY	GOLD-chemscore	0.58	1.06	3.966
6LPJ-ZMA	GOLD-chemscore	0.69	1.57	1.2899999999999998
5X93-K87	GOLD-chemscore	8.99	8.99	10.284
4Z36-ON3	GOLD-chemscore	2.19	2.62	2.858
6PS2-JTZ	GOLD-chemscore	5.54	12.47	10.294
6TOD-7MA	GOLD-chemscore	6.98	7.36	7.603999999999999
6RZ7-KNW	GOLD-chemscore	0.82	0.82	1.316
5ZBQ-9AO	GOLD-chemscore	4.16	4.96	5.05
6WQA-ZMA	GOLD-chemscore	0.56	0.56	0.8600000000000001
4ZJ8-SUV	GOLD-chemscore	0.22	0.22	1.964
6E67-P0G	GOLD-chemscore	7.03	9.66	9.022
6WH4-89F	GOLD-chemscore	0.74	0.94	0.966
5MZP-CFF	GOLD-chemscore	4.22	4.46	4.3340000000000005
7K15-VRJ	GOLD-chemscore	1.87	1.89	3.198
6A93-8NU	GOLD-chemscore	0.5	2.64	2.122
4ZJC-4OT	GOLD-chemscore	5.67	7.81	7.031999999999999
7F8Y-1OZ	GOLD-chemscore	0.81	3.64	1.974
4XNW-2ID	GOLD-chemscore	0.79	0.79	2.804
6ZDV-QGW	GOLD-chemscore	1.93	2.39	2.2540000000000004
6V9S-JHC	GOLD-chemscore	6.34	6.34	6.878
5IU8-6DZ	GOLD-chemscore	0.83	1.66	3.47
6GT3-F9Q	GOLD-chemscore	5.32	5.45	5.492
4N6H-EJ4	GOLD-chemscore	1.0	1.68	1.35
6HLO-GBQ	GOLD-chemscore	4.63	4.67	4.848
6TOS-NRE	GOLD-chemscore	5.01	6.76	6.164
5IUA-6DX	GOLD-chemscore	11.01	12.61	11.624
7B6W-T0B	GOLD-chemscore	1.88	1.89	1.944
6K1Q-D2U	GOLD-chemscore	1.85	1.85	6.35
3UZA-T4G	GOLD-chemscore	1.03	1.03	3.872
4Z34-ON7	GOLD-chemscore	1.4	1.4	2.034
6DRX-H8G	GOLD-chemscore	1.59	2.13	2.0780000000000003
6TOT-NRK	GOLD-chemscore	3.1	7.51	6.82
6E59-L76	GOLD-chemscore	1.83	1.83	7.168000000000001
6IIV-A90	GOLD-chemscore	0.79	0.79	1.462
6A94-ZOT	GOLD-chemscore	0.6	0.64	0.744
4MBS-MRV	GOLD-chemscore	0.91	1.18	2.804
5DHG-DGV	GOLD-chemscore	11.41	11.85	11.666
6TO7-SUV	GOLD-chemscore	1.23	1.38	2.31
6RZ4-KNT	GOLD-chemscore	0.79	1.04	0.968
2RH1-CAU	GOLD-chemscore	1.24	3.29	3.05
5ZBH-9AF	GOLD-chemscore	12.84	13.41	13.23
5OLH-9XT	GOLD-chemscore	0.4	0.47	0.52
3D4S-TIM	GOLD-chemscore	2.87	9.77	5.738
5ZTY-9JU	GOLD-chemscore	2.61	3.07	3.304
5OLV-9Y2	GOLD-chemscore	0.54	1.14	1.06
7ARO-RVZ	GOLD-chemscore	1.28	1.7	1.596
6RZ9-KO5	GOLD-chemscore	0.87	1.14	1.2
6DS0-H8M	GOLD-chemscore	4.29	8.69	7.825999999999999
4NTJ-AZJ	GOLD-chemscore	0.74	0.85	3.636
3PBL-ETQ	GOLD-chemscore	1.02	1.08	5.174
6AKY-A4X	GOLD-chemscore	0.67	0.94	2.942
4S0V-SUV	GOLD-chemscore	0.71	1.32	1.048
6PS5-SNP	GOLD-chemscore	2.65	2.65	7.153999999999999
5OLO-9XW	GOLD-chemscore	0.45	0.61	0.5800000000000001
5U09-7DY	GOLD-chemscore	4.5	5.26	5.054
7VOE-9SC	GOLD-chemscore	11.78	11.78	12.026
6TP6-NT5	GOLD-chemscore	1.73	1.73	4.412000000000001
6IQL-L74	GOLD-chemscore	7.79	9.8	8.547999999999998
6PS3-CVD	GOLD-chemscore	0.76	0.76	4.890000000000001
6TPN-NU8	GOLD-chemscore	7.48	9.12	8.430000000000001
5MZJ-TEP	GOLD-chemscore	0.51	7.49	5.3580000000000005
6TQ4-NV8	GOLD-chemscore	0.58	7.13	5.949999999999999
6PS6-TIM	GOLD-chemscore	3.09	3.47	3.398
3REY-XAC	GOLD-chemscore	3.51	13.32	6.7
5N2S-8K8	GOLD-chemscore	4.61	8.3	7.414
3V2Y-ML5	GOLD-chemscore	1.02	1.15	1.146
5ZKC-3C0	GOLD-chemscore	0.58	1.34	0.988
4ZJD-OLM	GOLD-chemscore	1.25	6.17	5.202
7F83-1KQ	GOLD-chemscore	0.53	0.53	0.752
6OL9-0HK	GOLD-chemscore	0.38	0.45	0.548
3NY9-JSZ	GOLD-chemscore	1.09	1.09	7.494
5ZKP-9ER	GOLD-chemscore	0.9	0.9	1.762
6IIU-A8X	GOLD-chemscore	0.84	1.09	0.994
5IUB-6DV	GOLD-chemscore	1.68	1.68	9.784
6RZ8-KNZ	GOLD-chemscore	0.73	1.06	1.138
3ODU-ITD	GOLD-chemscore	4.93	5.01	5.632
5WQC-7MA	GOLD-chemscore	7.58	7.58	8.063999999999998
5IU7-7MA	GOLD-chemscore	8.05	8.05	9.62
6HLL-GBK	GOLD-chemscore	4.68	5.14	6.252
6TP3-NS2	GOLD-chemscore	1.64	1.64	5.346
7DDZ-H46	GOLD-chemscore	1.29	1.29	1.476
7BVQ-CAU	GOLD-chemscore	3.94	6.33	4.786
3VW7-VPX	GOLD-chemscore	0.23	0.29	0.418
5OLZ-T4E	GOLD-chemscore	0.28	0.37	0.322
7VOD-7RU	GOLD-chemscore	1.03	11.33	5.2780000000000005
5ZK3-QNB	GOLD-chemscore	0.55	0.7	0.724
6TQ7-NVK	GOLD-chemscore	9.27	9.3	9.554
5TGZ-ZDG	GOLD-chemscore	1.35	1.55	1.5900000000000003
6AKX-A4R	GOLD-chemscore	0.88	0.88	3.014
6D27-FT4	GOLD-chemscore	3.22	3.22	6.26
6DRZ-H8J	GOLD-chemscore	1.93	1.93	3.2920000000000003
4DJH-JDC	GOLD-chemscore	1.93	3.11	4.07
6ZDR-QGE	GOLD-chemscore	1.06	1.06	1.264
6RZ5-ZLK	GOLD-chemscore	7.54	7.54	9.596
4YAY-ZD7	GOLD-chemscore	0.97	1.13	1.104
6HLP-GAW	GOLD-chemscore	8.93	10.22	9.472
5YHL-8VL	GOLD-chemscore	6.37	8.54	7.872
5NDD-8TZ	GOLD-chemscore	0.4	0.53	0.45
5XPR-K86	GOLD-chemscore	1.05	1.05	4.981999999999999
5ZKB-82F	GOLD-chemscore	0.92	0.92	6.894000000000001
4EA3-0NN	GOLD-chemscore	1.23	10.61	7.512
5DHH-DGW	GOLD-chemscore	10.2	10.2	11.172
6TQ9-NVN	GOLD-chemscore	3.46	4.59	5.356
6KUX-E3F	GOLD-chemscore	1.42	1.64	1.5259999999999998
4Z35-ON9	GOLD-chemscore	2.19	2.19	10.63
7F8U-1OE	GOLD-chemscore	7.44	7.44	7.494
3RZE-5EH	GOLD-chemscore	0.56	0.83	0.762
5UIG-8D1	GOLD-chemscore	2.34	3.22	2.8919999999999995
6CM4-8NU	GOLD-chemscore	2.54	2.54	2.938
5YWY-7UR	GOLD-chemscore	1.38	8.41	4.754
7DFP-SIP	GOLD-chemscore	0.81	0.98	3.466
5WQC-7MA	GOLD-goldscore	6.19	7.7	7.244
6RZ8-KNZ	GOLD-goldscore	1.88	2.46	2.092
6TP6-NT5	GOLD-goldscore	0.43	0.44	0.456
6PS3-CVD	GOLD-goldscore	1.1	6.44	4.682
6TO7-SUV	GOLD-goldscore	0.55	0.56	0.8380000000000001
5DHG-DGV	GOLD-goldscore	9.66	9.66	10.456
5X93-K87	GOLD-goldscore	6.96	9.61	9.016000000000002
6E59-L76	GOLD-goldscore	1.53	2.16	2.97
5ZKP-9ER	GOLD-goldscore	1.14	1.24	3.1339999999999995
7BVQ-CAU	GOLD-goldscore	8.35	9.8	9.802
4EA3-0NN	GOLD-goldscore	1.11	4.77	6.709999999999999
6AKY-A4X	GOLD-goldscore	1.44	5.47	6.29
5IUA-6DX	GOLD-goldscore	0.96	10.84	4.562
3NY9-JSZ	GOLD-goldscore	8.58	9.19	9.738
4YAY-ZD7	GOLD-goldscore	0.72	0.85	0.874
6DS0-H8M	GOLD-goldscore	8.02	8.25	8.341999999999999
5NDD-8TZ	GOLD-goldscore	0.58	0.65	0.61
5IUB-6DV	GOLD-goldscore	0.69	1.24	0.986
7B6W-T0B	GOLD-goldscore	0.82	1.91	1.7840000000000005
5OLO-9XW	GOLD-goldscore	0.23	0.49	0.378
6PS5-SNP	GOLD-goldscore	9.44	11.12	10.59
4Z34-ON7	GOLD-goldscore	2.41	2.41	5.084
5IU7-7MA	GOLD-goldscore	6.37	7.56	7.273999999999999
6IQL-L74	GOLD-goldscore	3.43	3.57	6.502
6PS6-TIM	GOLD-goldscore	0.65	0.65	2.372
5DHH-DGW	GOLD-goldscore	0.62	9.59	4.676
7VOD-7RU	GOLD-goldscore	1.52	11.48	7.558000000000002
5TGZ-ZDG	GOLD-goldscore	4.94	7.15	6.75
4NTJ-AZJ	GOLD-goldscore	1.07	8.56	5.758
3PBL-ETQ	GOLD-goldscore	0.44	3.07	2.936
6RZ9-KO5	GOLD-goldscore	1.93	2.22	2.258
6RZ4-KNT	GOLD-goldscore	0.97	1.17	1.214
6TQ9-NVN	GOLD-goldscore	3.13	3.44	3.934
6A94-ZOT	GOLD-goldscore	0.51	0.58	0.5599999999999999
4MBS-MRV	GOLD-goldscore	0.8	5.65	3.1340000000000003
5UIG-8D1	GOLD-goldscore	1.95	3.35	3.376
3UZA-T4G	GOLD-goldscore	7.57	7.86	7.798
6TOT-NRK	GOLD-goldscore	3.99	7.06	5.764000000000001
6K1Q-D2U	GOLD-goldscore	1.86	9.66	4.754
5ZKB-82F	GOLD-goldscore	0.44	0.5	2.496
6IIV-A90	GOLD-goldscore	0.52	0.56	0.6140000000000001
6OL9-0HK	GOLD-goldscore	0.62	1.06	1.026
2RH1-CAU	GOLD-goldscore	0.27	0.27	4.13
5ZBH-9AF	GOLD-goldscore	0.45	0.45	6.362
3D4S-TIM	GOLD-goldscore	3.0	3.0	7.796000000000001
6AKX-A4R	GOLD-goldscore	0.72	0.72	3.198
4Z35-ON9	GOLD-goldscore	1.74	3.47	4.984
6TPN-NU8	GOLD-goldscore	5.7	9.34	7.6800000000000015
5ZTY-9JU	GOLD-goldscore	6.4	6.4	9.928
6TQ4-NV8	GOLD-goldscore	0.47	8.41	6.564
6D26-FSY	GOLD-goldscore	3.16	7.37	6.088
6D27-FT4	GOLD-goldscore	4.19	8.79	5.676
5OLV-9Y2	GOLD-goldscore	0.33	2.63	1.862
6TP3-NS2	GOLD-goldscore	0.37	0.56	2.658
5N2S-8K8	GOLD-goldscore	8.18	8.18	8.274000000000001
7ARO-RVZ	GOLD-goldscore	0.64	0.65	0.73
6RZ5-ZLK	GOLD-goldscore	1.85	8.53	6.87
4ZJD-OLM	GOLD-goldscore	1.05	1.05	3.982
5OLH-9XT	GOLD-goldscore	0.24	0.32	0.396
5ZKC-3C0	GOLD-goldscore	0.39	0.42	0.422
5OLZ-T4E	GOLD-goldscore	0.41	0.41	1.892
7F83-1KQ	GOLD-goldscore	0.41	0.71	0.5539999999999999
6CM4-8NU	GOLD-goldscore	0.53	0.59	0.6779999999999999
3V2Y-ML5	GOLD-goldscore	1.3	1.52	1.828
3RZE-5EH	GOLD-goldscore	0.72	0.87	0.836
4N6H-EJ4	GOLD-goldscore	1.08	1.14	1.2279999999999998
6GT3-F9Q	GOLD-goldscore	0.4	0.4	4.390000000000001
4ZJC-4OT	GOLD-goldscore	5.71	7.54	6.286
7DDZ-H46	GOLD-goldscore	0.8	0.81	1.368
6TQ7-NVK	GOLD-goldscore	2.7	2.7	5.328
3VW7-VPX	GOLD-goldscore	0.7	2.33	1.324
7K15-VRJ	GOLD-goldscore	2.04	2.04	4.196
4DJH-JDC	GOLD-goldscore	0.52	0.73	1.448
6HLO-GBQ	GOLD-goldscore	0.63	2.88	2.742
6TQ6-NVH	GOLD-goldscore	1.3	6.14	5.468000000000001
5IU8-6DZ	GOLD-goldscore	0.48	0.48	1.09
6KUX-E3F	GOLD-goldscore	0.94	1.15	1.066
6V9S-JHC	GOLD-goldscore	6.53	6.73	6.65
6TP4-NRZ	GOLD-goldscore	3.58	3.58	6.049999999999999
6ZDV-QGW	GOLD-goldscore	1.33	1.37	2.0
7F8Y-1OZ	GOLD-goldscore	0.47	0.47	1.462
6E67-P0G	GOLD-goldscore	9.46	9.46	10.024
6HLP-GAW	GOLD-goldscore	2.62	2.62	5.738
5XPR-K86	GOLD-goldscore	1.85	9.55	7.760000000000001
4Z36-ON3	GOLD-goldscore	2.77	2.77	5.117999999999999
6RZ7-KNW	GOLD-goldscore	0.71	0.77	0.8380000000000001
6IIU-A8X	GOLD-goldscore	0.51	0.63	0.736
6TOD-7MA	GOLD-goldscore	3.23	7.96	6.822
7DFP-SIP	GOLD-goldscore	0.67	0.74	1.69
6PS2-JTZ	GOLD-goldscore	5.12	11.71	9.702000000000002
5ZBQ-9AO	GOLD-goldscore	5.15	6.02	7.260000000000001
4ZJ8-SUV	GOLD-goldscore	0.49	0.57	0.6679999999999999
6HLL-GBK	GOLD-goldscore	5.47	5.55	5.608
6WQA-ZMA	GOLD-goldscore	0.44	4.28	2.168
6A93-8NU	GOLD-goldscore	0.54	0.73	1.036
5MZP-CFF	GOLD-goldscore	0.34	0.62	1.648
6ZDR-QGE	GOLD-goldscore	1.2	1.25	1.2680000000000002
4XNW-2ID	GOLD-goldscore	0.87	4.13	2.9799999999999995
4S0V-SUV	GOLD-goldscore	0.63	0.73	0.82
6WH4-89F	GOLD-goldscore	1.06	1.34	1.256
6DRX-H8G	GOLD-goldscore	1.27	1.27	1.854
5YHL-8VL	GOLD-goldscore	6.37	7.87	7.431999999999999
5V54-89F	GOLD-goldscore	0.63	1.54	1.212
5MZJ-TEP	GOLD-goldscore	3.27	3.27	3.38
6LUQ-GMJ	GOLD-goldscore	0.61	0.61	0.7639999999999999
7VOE-9SC	GOLD-goldscore	2.71	11.54	10.08
5YWY-7UR	GOLD-goldscore	3.3	5.95	6.018
6PS4-JRZ	GOLD-goldscore	9.13	10.09	10.036
6DRZ-H8J	GOLD-goldscore	2.37	2.71	2.946
5DSG-0HK	GOLD-goldscore	0.94	1.03	0.992
7F8U-1OE	GOLD-goldscore	3.42	3.55	4.2780000000000005
5U09-7DY	GOLD-goldscore	0.77	0.77	4.904000000000001
6TOS-NRE	GOLD-goldscore	1.08	1.08	4.442
6LPJ-ZMA	GOLD-goldscore	0.44	3.09	1.9199999999999997
3ODU-ITD	GOLD-goldscore	2.82	6.72	5.474
3REY-XAC	GOLD-goldscore	4.06	12.43	6.876
5ZK3-QNB	GOLD-goldscore	0.63	0.72	0.6759999999999999
5CXV-0HK	GOLD-goldscore	0.54	0.54	0.954
6RZ5-ZLK	GOLD-plp	6.82	6.82	9.792
5ZBH-9AF	GOLD-plp	12.04	13.15	13.004
6ZDR-QGE	GOLD-plp	1.1	1.37	1.438
6DS0-H8M	GOLD-plp	7.93	8.55	8.512
6RZ4-KNT	GOLD-plp	0.49	0.49	0.954
5MZJ-TEP	GOLD-plp	0.3	0.48	0.386
4ZJ8-SUV	GOLD-plp	3.78	3.78	6.44
6A93-8NU	GOLD-plp	0.91	2.77	2.1260000000000003
5UIG-8D1	GOLD-plp	2.64	2.64	6.09
5ZBQ-9AO	GOLD-plp	3.03	5.33	4.894
3ODU-ITD	GOLD-plp	4.47	6.61	5.825999999999999
3NY9-JSZ	GOLD-plp	3.46	9.18	7.971999999999999
5XPR-K86	GOLD-plp	1.06	9.16	6.696000000000001
6A94-ZOT	GOLD-plp	0.45	0.77	0.728
5NDD-8TZ	GOLD-plp	0.35	0.42	0.422
6IIV-A90	GOLD-plp	0.46	0.46	2.724
7F8U-1OE	GOLD-plp	0.75	1.03	2.588
6RZ7-KNW	GOLD-plp	0.61	0.75	0.8399999999999999
7DFP-SIP	GOLD-plp	0.55	0.59	0.716
6TOT-NRK	GOLD-plp	6.46	7.42	7.441999999999998
3REY-XAC	GOLD-plp	5.3	5.62	6.723999999999999
7F83-1KQ	GOLD-plp	0.92	0.94	1.0739999999999998
6RZ9-KO5	GOLD-plp	0.88	0.91	1.076
7BVQ-CAU	GOLD-plp	2.85	4.08	4.114
5DHG-DGV	GOLD-plp	11.92	12.37	12.2
7F8Y-1OZ	GOLD-plp	0.55	0.57	0.578
6TO7-SUV	GOLD-plp	0.32	0.36	1.764
4XNW-2ID	GOLD-plp	0.84	1.1	2.154
2RH1-CAU	GOLD-plp	1.94	3.52	4.922
4Z35-ON9	GOLD-plp	1.19	1.19	5.68
6KUX-E3F	GOLD-plp	1.21	1.21	1.234
6TQ6-NVH	GOLD-plp	6.04	7.4	6.658
5U09-7DY	GOLD-plp	5.71	6.81	6.65
6E59-L76	GOLD-plp	1.9	1.9	5.996
5WQC-7MA	GOLD-plp	2.13	2.13	6.086
6DRZ-H8J	GOLD-plp	1.49	2.38	3.368
5ZTY-9JU	GOLD-plp	3.84	3.88	6.43
6TP4-NRZ	GOLD-plp	0.92	1.16	1.146
3V2Y-ML5	GOLD-plp	1.18	1.28	1.398
5OLV-9Y2	GOLD-plp	0.47	0.47	1.664
6WH4-89F	GOLD-plp	0.71	1.05	0.8460000000000001
3RZE-5EH	GOLD-plp	0.37	0.59	0.514
6D26-FSY	GOLD-plp	1.09	1.09	3.882
6TP3-NS2	GOLD-plp	1.66	1.66	4.426
4Z34-ON7	GOLD-plp	1.39	1.39	10.285999999999998
6RZ8-KNZ	GOLD-plp	0.92	1.2	1.31
6TQ7-NVK	GOLD-plp	9.18	9.19	9.227999999999998
6GT3-F9Q	GOLD-plp	0.28	0.28	2.7920000000000003
7ARO-RVZ	GOLD-plp	0.56	0.56	1.376
7VOE-9SC	GOLD-plp	2.72	12.31	8.468
3D4S-TIM	GOLD-plp	8.95	9.12	9.142
7B6W-T0B	GOLD-plp	1.8	1.9	1.874
6ZDV-QGW	GOLD-plp	1.18	1.18	2.664
4S0V-SUV	GOLD-plp	0.46	0.46	0.656
6TOS-NRE	GOLD-plp	5.36	5.36	6.598000000000001
7VOD-7RU	GOLD-plp	0.58	0.66	0.704
5OLH-9XT	GOLD-plp	0.4	0.4	2.418
6IIU-A8X	GOLD-plp	0.52	0.59	0.636
4EA3-0NN	GOLD-plp	8.37	10.27	9.898
5DSG-0HK	GOLD-plp	0.81	0.81	6.026000000000001
5V54-89F	GOLD-plp	0.39	0.71	0.612
5IU7-7MA	GOLD-plp	4.59	4.59	6.591999999999999
5ZKP-9ER	GOLD-plp	1.0	1.0	1.636
6DRX-H8G	GOLD-plp	1.79	1.79	3.014
5IUA-6DX	GOLD-plp	1.07	1.07	5.0600000000000005
6AKY-A4X	GOLD-plp	1.22	1.22	5.298
5X93-K87	GOLD-plp	9.08	9.63	10.412
5IUB-6DV	GOLD-plp	1.29	1.29	8.004000000000001
5YHL-8VL	GOLD-plp	1.4	7.87	6.01
6PS5-SNP	GOLD-plp	10.37	10.44	11.035999999999998
4YAY-ZD7	GOLD-plp	0.71	0.71	3.38
6TP6-NT5	GOLD-plp	0.41	0.41	1.028
6AKX-A4R	GOLD-plp	0.65	0.69	1.628
6IQL-L74	GOLD-plp	3.22	9.54	7.540000000000001
6PS3-CVD	GOLD-plp	1.93	3.72	6.972
5DHH-DGW	GOLD-plp	0.75	0.75	7.51
6TPN-NU8	GOLD-plp	1.96	1.96	7.230000000000001
6TQ4-NV8	GOLD-plp	7.1	7.11	7.382000000000001
6PS6-TIM	GOLD-plp	3.04	3.41	4.594
5OLO-9XW	GOLD-plp	0.42	0.45	0.482
6D27-FT4	GOLD-plp	3.34	3.34	3.618
6PS4-JRZ	GOLD-plp	2.49	9.52	7.57
5CXV-0HK	GOLD-plp	0.56	0.56	4.73
6HLP-GAW	GOLD-plp	9.38	10.12	9.788
4Z36-ON3	GOLD-plp	2.24	2.46	6.37
6PS2-JTZ	GOLD-plp	10.62	12.92	11.986
6TOD-7MA	GOLD-plp	3.4	3.4	6.12
6HLL-GBK	GOLD-plp	0.49	0.49	5.524000000000001
6WQA-ZMA	GOLD-plp	1.59	1.72	1.6800000000000002
6E67-P0G	GOLD-plp	3.75	8.62	8.175999999999998
5MZP-CFF	GOLD-plp	3.06	3.08	3.33
7DDZ-H46	GOLD-plp	1.22	2.98	2.0700000000000003
6LUQ-GMJ	GOLD-plp	0.5	0.5	2.93
3VW7-VPX	GOLD-plp	0.43	1.43	1.172
7K15-VRJ	GOLD-plp	1.42	1.42	6.340000000000001
4ZJC-4OT	GOLD-plp	5.87	7.16	6.989999999999999
6HLO-GBQ	GOLD-plp	1.67	4.22	6.158
4DJH-JDC	GOLD-plp	4.46	9.3	6.767999999999999
6V9S-JHC	GOLD-plp	3.01	3.01	5.23
5IU8-6DZ	GOLD-plp	1.71	1.71	2.068
5YWY-7UR	GOLD-plp	1.2	1.2	4.574
6LPJ-ZMA	GOLD-plp	1.37	1.63	1.508
5ZK3-QNB	GOLD-plp	0.26	0.32	0.336
4N6H-EJ4	GOLD-plp	0.74	0.86	0.868
5N2S-8K8	GOLD-plp	1.09	4.8	4.499999999999999
6CM4-8NU	GOLD-plp	0.39	2.45	2.872
5TGZ-ZDG	GOLD-plp	1.24	8.34	4.136
5OLZ-T4E	GOLD-plp	0.17	0.18	0.508
3UZA-T4G	GOLD-plp	0.79	0.8	3.146
3PBL-ETQ	GOLD-plp	0.31	0.31	4.54
4NTJ-AZJ	GOLD-plp	4.69	8.57	7.914
6K1Q-D2U	GOLD-plp	3.21	3.21	6.114
6TQ9-NVN	GOLD-plp	4.35	5.27	4.936
5ZKB-82F	GOLD-plp	7.75	10.13	9.012
4MBS-MRV	GOLD-plp	0.39	0.39	2.722
4ZJD-OLM	GOLD-plp	2.95	7.88	6.546000000000001
6OL9-0HK	GOLD-plp	0.35	0.35	0.45
5ZKC-3C0	GOLD-plp	0.34	0.34	0.41
6DRZ-H8J	Glide-SP	1.41	2.01	2.842
6TOS-NRE	Glide-SP	1.01	1.01	4.804
6TQ9-NVN	Glide-SP	4.21	4.21	6.546000000000001
6LUQ-GMJ	Glide-SP	0.74	0.78	3.295
6LPJ-ZMA	Glide-SP	0.32	0.83	4.488
6A93-8NU	Glide-SP	0.54	0.54	4.328
5CXV-0HK	Glide-SP	0.25	0.25	1.058
5YWY-7UR	Glide-SP	1.44	8.24	5.077500000000001
7VOE-9SC	Glide-SP	3.15	11.97	10.164
6K1Q-D2U	Glide-SP	4.98	6.81	6.241999999999999
6RZ4-KNT	Glide-SP	0.42	0.42	1.684
5N2S-8K8	Glide-SP	4.34	4.34	5.390000000000001
5ZBQ-9AO	Glide-SP	4.0	4.05	5.082000000000001
5MZJ-TEP	Glide-SP	0.74	3.07	2.956
3PBL-ETQ	Glide-SP	1.61	1.76	5.608
4EA3-0NN	Glide-SP	1.73	1.73	3.208
6PS4-JRZ	Glide-SP	1.07	1.07	4.45
5V54-89F	Glide-SP	0.81	0.81	3.3300000000000005
6RZ9-KO5	Glide-SP	1.74	1.74	2.89
3V2Y-ML5	Glide-SP	0.7	0.7	4.458
5DSG-0HK	Glide-SP	0.87	0.87	1.246
6CM4-8NU	Glide-SP	0.76	2.12	1.95
5YHL-8VL	Glide-SP	1.43	8.08	5.794
5U09-7DY	Glide-SP	0.46	0.46	4.470000000000001
6KUX-E3F	Glide-SP	0.85	0.87	2.144
4XNW-2ID	Glide-SP	0.42	0.42	2.186
7F8Y-1OZ	Glide-SP	1.44	3.25	4.0120000000000005
6TOT-NRK	Glide-SP	3.52	3.52	6.5280000000000005
3VW7-VPX	Glide-SP	3.36	3.36	5.803333333333332
6GT3-F9Q	Glide-SP	0.67	0.67	2.1625
5ZKB-82F	Glide-SP	2.05	2.05	7.534000000000001
6E67-P0G	Glide-SP	3.42	3.42	7.102000000000001
4N6H-EJ4	Glide-SP	1.05	1.92	2.6425
4ZJC-4OT	Glide-SP	1.94	7.98	6.908
5UIG-8D1	Glide-SP	0.99	1.63	3.21
6ZDV-QGW	Glide-SP	0.39	0.39	1.072
7K15-VRJ	Glide-SP	2.81	7.74	7.182
6TP4-NRZ	Glide-SP	1.24	1.24	5.544
7DDZ-H46	Glide-SP	1.7	1.7	4.5920000000000005
3ODU-ITD	Glide-SP	0.99	6.43	4.593999999999999
4DJH-JDC	Glide-SP	1.68	1.68	6.5760000000000005
6WH4-89F	Glide-SP	0.88	0.88	3.12
4MBS-MRV	Glide-SP	0.42	0.42	3.422
6ZDR-QGE	Glide-SP	1.56	2.91	3.218
6TQ6-NVH	Glide-SP	5.07	5.07	6.266
6HLO-GBQ	Glide-SP	0.55	0.55	2.002
5IU8-6DZ	Glide-SP	0.37	0.37	9.032
5MZP-CFF	Glide-SP	0.49	3.04	2.978
6WQA-ZMA	Glide-SP	0.33	0.33	2.592
4S0V-SUV	Glide-SP	0.36	1.25	1.6159999999999997
6V9S-JHC	Glide-SP	3.08	6.56	5.475
5ZK3-QNB	Glide-SP	0.47	0.47	0.906
6A94-ZOT	Glide-SP	0.52	0.93	1.546
5TGZ-ZDG	Glide-SP	0.93	1.05	4.876
6TQ7-NVK	Glide-SP	3.44	9.42	8.186000000000002
3REY-XAC	Glide-SP	5.69	5.69	6.7
6HLL-GBK	Glide-SP	1.52	2.03	2.014
3RZE-5EH	Glide-SP	0.63	4.03	2.084
6TP6-NT5	Glide-SP	0.3	0.3	3.5200000000000005
5WQC-7MA	Glide-SP	1.83	1.83	4.41
6PS3-CVD	Glide-SP	1.09	1.92	3.82
5DHH-DGW	Glide-SP	0.63	0.64	2.85
5ZKC-3C0	Glide-SP	0.26	0.26	1.622
2RH1-CAU	Glide-SP	0.68	0.68	2.1475
6IQL-L74	Glide-SP	3.47	3.47	7.31
5OLZ-T4E	Glide-SP	0.28	0.28	3.664
6TO7-SUV	Glide-SP	0.45	0.45	3.25
5OLH-9XT	Glide-SP	0.26	0.26	5.7325
6RZ7-KNW	Glide-SP	0.92	0.96	1.198
5ZTY-9JU	Glide-SP	7.81	8.12	7.939999999999999
6TPN-NU8	Glide-SP	0.57	0.57	6.37
7F8U-1OE	Glide-SP	0.98	7.83	6.606
6PS6-TIM	Glide-SP	0.58	0.58	3.992
6AKX-A4R	Glide-SP	0.89	0.89	3.4839999999999995
6D27-FT4	Glide-SP	0.66	3.31	3.164
5XPR-K86	Glide-SP	0.76	0.76	3.768
6D26-FSY	Glide-SP	3.13	3.13	6.609999999999999
4ZJD-OLM	Glide-SP	2.42	8.19	6.9275
6RZ5-ZLK	Glide-SP	2.04	2.04	4.3275
6TQ4-NV8	Glide-SP	2.1	2.1	5.286
6DRX-H8G	Glide-SP	0.66	0.91	1.7420000000000002
6TP3-NS2	Glide-SP	2.36	3.93	4.392
5X93-K87	Glide-SP	6.07	6.07	7.808
5OLV-9Y2	Glide-SP	0.52	0.98	5.508
7ARO-RVZ	Glide-SP	0.68	0.68	2.494
6HLP-GAW	Glide-SP	0.66	0.66	3.318
4Z35-ON9	Glide-SP	10.3	10.3	10.3
5DHG-DGV	Glide-SP	2.57	10.69	6.741999999999999
6RZ8-KNZ	Glide-SP	1.08	1.58	4.448
7B6W-T0B	Glide-SP	0.5	0.5	2.99
7F83-1KQ	Glide-SP	4.39	5.18	4.69
7BVQ-CAU	Glide-SP	0.54	0.82	3.626
7VOD-7RU	Glide-SP	1.89	2.42	5.863999999999999
6PS2-JTZ	Glide-SP	0.57	0.57	4.116
5ZKP-9ER	Glide-SP	1.09	1.1	1.7975
6AKY-A4X	Glide-SP	0.35	0.8	4.308
4NTJ-AZJ	Glide-SP	0.99	0.99	7.0925
6OL9-0HK	Glide-SP	0.84	0.84	1.302
6DS0-H8M	Glide-SP	1.86	9.02	7.436
4ZJ8-SUV	Glide-SP	1.81	1.81	5.398
5IUA-6DX	Glide-SP	0.44	0.44	1.6659999999999997
5IU7-7MA	Glide-SP	3.63	3.63	6.468000000000001
3NY9-JSZ	Glide-SP	0.91	0.91	4.718
7DFP-SIP	Glide-SP	0.51	0.51	2.5425
4Z36-ON3	Glide-SP	1.02	1.02	1.6960000000000002
3UZA-T4G	Glide-SP	3.91	3.91	6.354000000000001
5NDD-8TZ	Glide-SP	0.53	0.53	1.6925
6TOD-7MA	Glide-SP	3.13	3.13	5.061999999999999
4Z34-ON7	Glide-SP	2.58	2.58	3.986
6PS5-SNP	Glide-SP	0.52	0.59	1.6525
3D4S-TIM	Glide-SP	0.59	0.59	3.2019999999999995
6E59-L76	Glide-SP	3.6	3.6	3.996
5ZBH-9AF	Glide-SP	3.1	3.1	8.73
4YAY-ZD7	Glide-SP	0.84	0.84	7.274000000000001
5OLO-9XW	Glide-SP	0.51	0.51	1.512
5IUB-6DV	Glide-SP	0.94	0.94	8.969999999999999
6IIV-A90	Glide-SP	0.61	0.61	2.866
6IIU-A8X	Glide-SP	3.89	3.89	6.0920000000000005
5ZBQ-9AO	Glide-XP	6.88	6.88	6.885
5X93-K87	Glide-XP	0.71	0.71	2.265
3RZE-5EH	Glide-XP	0.65	0.87	0.76
6TOD-7MA	Glide-XP	3.03	3.42	3.3600000000000003
6IIU-A8X	Glide-XP	0.98	0.98	1.245
5MZP-CFF	Glide-XP	0.53	0.53	2.13
4ZJD-OLM	Glide-XP	6.71	7.14	7.590000000000001
4ZJC-4OT	Glide-XP	7.93	8.23	8.166
5OLV-9Y2	Glide-XP	0.56	0.56	0.68
6RZ5-ZLK	Glide-XP	1.03	1.72	1.6939999999999995
6AKX-A4R	Glide-XP	0.64	0.64	1.16
6PS6-TIM	Glide-XP	0.51	0.68	0.71
6TO7-SUV	Glide-XP	0.44	0.44	0.44
6PS3-CVD	Glide-XP	0.48	1.46	1.278
4Z34-ON7	Glide-XP	0.53	0.83	0.8619999999999999
5WQC-7MA	Glide-XP	1.55	1.58	3.46
5IU7-7MA	Glide-XP	3.67	6.4	6.12
5OLO-9XW	Glide-XP	0.49	0.67	0.6875
3NY9-JSZ	Glide-XP	0.95	1.21	1.0599999999999998
3D4S-TIM	Glide-XP	0.55	0.55	0.77
4NTJ-AZJ	Glide-XP	1.07	1.53	3.054
6AKY-A4X	Glide-XP	0.39	0.81	0.7100000000000001
3REY-XAC	Glide-XP	8.26	8.26	11.294
7BVQ-CAU	Glide-XP	0.53	0.53	0.53
5V54-89F	Glide-XP	0.63	0.63	0.7150000000000001
7VOE-9SC	Glide-XP	1.78	12.19	6.668000000000001
5YWY-7UR	Glide-XP	2.52	7.68	4.702
5TGZ-ZDG	Glide-XP	1.05	7.15	6.926
6LUQ-GMJ	Glide-XP	0.67	0.67	0.7566666666666667
4XNW-2ID	Glide-XP	0.46	0.46	0.5650000000000001
6RZ4-KNT	Glide-XP	0.38	1.02	1.286
3ODU-ITD	Glide-XP	2.34	2.34	4.978
3UZA-T4G	Glide-XP	4.15	5.18	4.887499999999999
5IU8-6DZ	Glide-XP	0.38	0.38	0.6266666666666666
6WH4-89F	Glide-XP	0.95	1.13	1.04
7DDZ-H46	Glide-XP	1.44	1.48	2.66
5ZKB-82F	Glide-XP	8.6	9.23	9.198
7F8Y-1OZ	Glide-XP	3.23	3.23	3.23
6IIV-A90	Glide-XP	0.61	0.61	1.2125
6D26-FSY	Glide-XP	0.87	2.51	1.69
5IUA-6DX	Glide-XP	0.66	0.66	1.2120000000000002
6HLO-GBQ	Glide-XP	0.47	0.55	0.51
6V9S-JHC	Glide-XP	3.31	3.71	3.7400000000000007
6LPJ-ZMA	Glide-XP	0.7	0.84	0.7879999999999999
5CXV-0HK	Glide-XP	0.25	0.25	0.56
6PS4-JRZ	Glide-XP	1.4	1.91	2.028
5DSG-0HK	Glide-XP	0.88	1.07	0.975
5ZKP-9ER	Glide-XP	0.88	1.14	1.12
5IUB-6DV	Glide-XP	0.35	1.25	0.8
6PS5-SNP	Glide-XP	0.5	0.5	0.63
6TP6-NT5	Glide-XP	0.3	0.3	0.62
6IQL-L74	Glide-XP	3.5	8.46	7.452000000000001
6TPN-NU8	Glide-XP	1.22	1.95	1.585
6TQ4-NV8	Glide-XP	4.07	8.13	5.9225
5N2S-8K8	Glide-XP	0.83	6.03	3.9125
5ZKC-3C0	Glide-XP	0.27	0.27	0.35
6OL9-0HK	Glide-XP	0.23	0.84	0.535
3PBL-ETQ	Glide-XP	7.28	7.28	7.328
4MBS-MRV	Glide-XP	0.46	0.46	1.23
6K1Q-D2U	Glide-XP	6.17	8.11	6.962499999999999
6DRX-H8G	Glide-XP	1.15	1.83	2.484
6TOT-NRK	Glide-XP	3.42	3.5	4.106
6A94-ZOT	Glide-XP	0.73	0.94	0.8299999999999998
6RZ9-KO5	Glide-XP	0.74	0.74	1.11
5ZBH-9AF	Glide-XP	12.13	12.44	12.338
5OLH-9XT	Glide-XP	0.25	0.25	0.25
7ARO-RVZ	Glide-XP	0.74	0.74	1.354
5ZTY-9JU	Glide-XP	4.67	8.11	6.761999999999999
7K15-VRJ	Glide-XP	2.96	2.99	2.9825
2RH1-CAU	Glide-XP	0.51	0.69	0.6
4N6H-EJ4	Glide-XP	1.7	1.85	1.775
6WQA-ZMA	Glide-XP	0.33	0.55	0.56
7DFP-SIP	Glide-XP	0.54	0.54	1.395
6ZDR-QGE	Glide-XP	0.56	0.56	0.8779999999999999
6TQ7-NVK	Glide-XP	2.89	9.55	6.220000000000001
6KUX-E3F	Glide-XP	0.78	0.92	1.138
6DRZ-H8J	Glide-XP	1.99	1.99	3.67
7F8U-1OE	Glide-XP	8.71	9.22	8.9775
5NDD-8TZ	Glide-XP	0.48	0.48	0.65
6RZ8-KNZ	Glide-XP	0.93	0.93	1.14
4Z35-ON9	Glide-XP	1.13	1.13	1.13
6TP3-NS2	Glide-XP	1.71	1.71	1.735
7VOD-7RU	Glide-XP	10.78	12.08	11.65
5UIG-8D1	Glide-XP	1.09	1.65	1.894
4EA3-0NN	Glide-XP	1.43	1.43	4.215
6TQ9-NVN	Glide-XP	0.65	0.65	4.082
5OLZ-T4E	Glide-XP	0.28	0.28	0.28
6D27-FT4	Glide-XP	0.57	0.57	3.626666666666667
5DHH-DGW	Glide-XP	0.63	0.63	3.536666666666667
4YAY-ZD7	Glide-XP	0.57	0.57	0.6299999999999999
6CM4-8NU	Glide-XP	0.8	0.8	1.12
5YHL-8VL	Glide-XP	7.03	7.34	7.473999999999999
5ZK3-QNB	Glide-XP	0.36	0.47	0.415
4DJH-JDC	Glide-XP	0.89	0.93	0.91
3VW7-VPX	Glide-XP	0.54	0.54	0.8300000000000001
6HLL-GBK	Glide-XP	0.75	0.75	1.7174999999999998
6HLP-GAW	Glide-XP	0.63	0.63	1.276
4Z36-ON3	Glide-XP	0.94	3.02	2.142
6PS2-JTZ	Glide-XP	0.59	0.75	0.6699999999999999
6E67-P0G	Glide-XP	3.4	3.44	3.506
5DHG-DGV	Glide-XP	8.39	8.39	9.588
5XPR-K86	Glide-XP	0.69	0.77	0.778
6TP4-NRZ	Glide-XP	1.25	8.14	5.138
6ZDV-QGW	Glide-XP	0.36	0.36	0.36
6E59-L76	Glide-XP	1.25	1.79	2.022
6A93-8NU	Glide-XP	0.64	0.76	3.22
7B6W-T0B	Glide-XP	0.53	0.66	0.595
6DS0-H8M	Glide-XP	2.72	2.72	7.534000000000001
5U09-7DY	Glide-XP	0.49	0.49	4.395999999999999
3V2Y-ML5	Glide-XP	0.71	1.25	1.0459999999999998
6GT3-F9Q	Glide-XP	0.62	0.62	0.62
4ZJ8-SUV	Glide-XP	0.52	0.52	1.34
4S0V-SUV	Glide-XP	0.35	1.2	0.7749999999999999
7F83-1KQ	Glide-XP	4.52	5.17	4.8175
5MZJ-TEP	Glide-XP	3.33	3.33	3.725
6RZ7-KNW	Glide-XP	0.93	0.93	0.988
6TOS-NRE	Glide-XP	0.47	2.1	1.1449999999999998
6TQ6-NVH	Glide-XP	2.35	5.03	4.502000000000001
6HLP-GAW	PLANTS-chemplp	1.35	1.6	2.5740000000000003
6TQ6-NVH	PLANTS-chemplp	1.01	1.01	4.6
6WQA-ZMA	PLANTS-chemplp	1.77	1.77	5.372
6TOD-7MA	PLANTS-chemplp	3.9	7.0	5.508
4XNW-2ID	PLANTS-chemplp	0.77	0.77	4.238
7DDZ-H46	PLANTS-chemplp	1.64	2.96	6.172
6HLL-GBK	PLANTS-chemplp	0.89	0.89	4.072
6PS2-JTZ	PLANTS-chemplp	0.47	0.47	5.066
4Z36-ON3	PLANTS-chemplp	1.1	1.1	4.159999999999999
6TP4-NRZ	PLANTS-chemplp	1.97	1.97	5.144
3VW7-VPX	PLANTS-chemplp	0.8	0.8	6.642
6IIU-A8X	PLANTS-chemplp	0.53	0.53	5.1
4ZJC-4OT	PLANTS-chemplp	3.73	8.45	6.522
5MZP-CFF	PLANTS-chemplp	1.0	3.08	3.122
5IUA-6DX	PLANTS-chemplp	0.59	8.49	5.442
5ZKP-9ER	PLANTS-chemplp	0.81	0.93	3.498
5V54-89F	PLANTS-chemplp	0.71	0.71	4.104
5DSG-0HK	PLANTS-chemplp	1.1	1.1	5.638000000000001
5U09-7DY	PLANTS-chemplp	5.19	6.37	6.384
6PS4-JRZ	PLANTS-chemplp	0.88	0.88	6.064
6LUQ-GMJ	PLANTS-chemplp	0.57	0.57	6.852000000000001
6E67-P0G	PLANTS-chemplp	1.42	10.58	6.338
7VOE-9SC	PLANTS-chemplp	2.69	12.39	9.925999999999998
6LPJ-ZMA	PLANTS-chemplp	1.55	1.55	4.26
5IU8-6DZ	PLANTS-chemplp	0.69	1.74	3.102
6V9S-JHC	PLANTS-chemplp	0.96	0.96	4.104
4S0V-SUV	PLANTS-chemplp	0.45	0.45	3.648
6HLO-GBQ	PLANTS-chemplp	0.36	0.37	2.362
4DJH-JDC	PLANTS-chemplp	0.9	0.9	5.144
4N6H-EJ4	PLANTS-chemplp	1.53	1.7	4.246
5CXV-0HK	PLANTS-chemplp	1.15	1.15	4.964
7K15-VRJ	PLANTS-chemplp	1.67	7.58	7.018000000000001
5YHL-8VL	PLANTS-chemplp	2.97	7.98	7.5
5ZK3-QNB	PLANTS-chemplp	0.31	0.31	4.65
5WQC-7MA	PLANTS-chemplp	3.81	3.81	4.448
4Z35-ON9	PLANTS-chemplp	1.52	1.52	4.898000000000001
4ZJ8-SUV	PLANTS-chemplp	0.3	0.3	3.294
6RZ8-KNZ	PLANTS-chemplp	1.72	1.72	7.398000000000001
7BVQ-CAU	PLANTS-chemplp	0.81	0.81	3.864
5NDD-8TZ	PLANTS-chemplp	0.51	0.51	3.374
7F8U-1OE	PLANTS-chemplp	0.92	0.92	4.598000000000001
3ODU-ITD	PLANTS-chemplp	2.59	6.09	4.5840000000000005
6DRZ-H8J	PLANTS-chemplp	1.54	5.0	3.496
6RZ7-KNW	PLANTS-chemplp	0.96	0.96	4.609999999999999
6KUX-E3F	PLANTS-chemplp	1.19	1.19	5.176
3RZE-5EH	PLANTS-chemplp	0.75	0.75	6.7
5ZBQ-9AO	PLANTS-chemplp	4.39	4.87	5.838000000000001
6TQ7-NVK	PLANTS-chemplp	2.61	9.27	8.416
6ZDR-QGE	PLANTS-chemplp	1.55	1.55	4.593999999999999
5XPR-K86	PLANTS-chemplp	1.4	1.4	8.046
7DFP-SIP	PLANTS-chemplp	0.74	0.74	6.95
6TP3-NS2	PLANTS-chemplp	1.58	1.58	4.102
5YWY-7UR	PLANTS-chemplp	2.71	8.05	6.478
7VOD-7RU	PLANTS-chemplp	1.84	11.54	8.574000000000002
6RZ5-ZLK	PLANTS-chemplp	2.02	2.02	5.134
6GT3-F9Q	PLANTS-chemplp	1.93	1.98	4.226
6AKY-A4X	PLANTS-chemplp	0.47	0.47	5.054
5IU7-7MA	PLANTS-chemplp	1.68	3.84	4.654
6WH4-89F	PLANTS-chemplp	1.06	1.06	6.840000000000001
6CM4-8NU	PLANTS-chemplp	0.45	2.45	3.73
4YAY-ZD7	PLANTS-chemplp	0.9	0.9	4.554
6AKX-A4R	PLANTS-chemplp	0.79	0.79	5.254
5DHH-DGW	PLANTS-chemplp	0.59	0.59	6.892
6ZDV-QGW	PLANTS-chemplp	1.19	1.19	4.526
6D27-FT4	PLANTS-chemplp	3.23	3.53	4.966
5TGZ-ZDG	PLANTS-chemplp	1.69	8.39	6.718000000000001
5OLZ-T4E	PLANTS-chemplp	0.31	0.31	3.2900000000000005
6TQ9-NVN	PLANTS-chemplp	0.74	0.74	4.746
5ZKB-82F	PLANTS-chemplp	0.59	0.59	3.522
4EA3-0NN	PLANTS-chemplp	1.23	1.23	7.018000000000001
6A93-8NU	PLANTS-chemplp	0.62	2.73	5.4
5UIG-8D1	PLANTS-chemplp	0.77	0.77	4.496
7F8Y-1OZ	PLANTS-chemplp	0.51	0.51	5.9
5IUB-6DV	PLANTS-chemplp	1.38	1.38	5.794
5X93-K87	PLANTS-chemplp	5.26	7.23	8.075999999999999
5ZKC-3C0	PLANTS-chemplp	0.33	0.33	3.05
5MZJ-TEP	PLANTS-chemplp	0.23	0.23	2.842
5ZTY-9JU	PLANTS-chemplp	3.76	3.76	6.3260000000000005
6PS6-TIM	PLANTS-chemplp	1.1	3.45	5.392
5N2S-8K8	PLANTS-chemplp	1.61	4.77	4.842
6D26-FSY	PLANTS-chemplp	1.21	1.21	4.364000000000001
6IIV-A90	PLANTS-chemplp	0.42	3.3	3.576
7ARO-RVZ	PLANTS-chemplp	0.53	0.53	3.15
4ZJD-OLM	PLANTS-chemplp	1.71	2.67	5.472
6OL9-0HK	PLANTS-chemplp	0.84	0.84	4.928
3D4S-TIM	PLANTS-chemplp	0.56	0.56	6.55
6DS0-H8M	PLANTS-chemplp	2.74	2.74	6.492
3PBL-ETQ	PLANTS-chemplp	0.71	0.71	4.298
5OLH-9XT	PLANTS-chemplp	0.31	0.31	3.494
3V2Y-ML5	PLANTS-chemplp	1.22	1.22	5.42
4NTJ-AZJ	PLANTS-chemplp	6.65	7.71	8.97
4MBS-MRV	PLANTS-chemplp	0.61	0.61	3.792
5ZBH-9AF	PLANTS-chemplp	1.94	1.94	2.966
6RZ4-KNT	PLANTS-chemplp	0.55	0.55	4.646
6K1Q-D2U	PLANTS-chemplp	0.73	0.73	2.418
6RZ9-KO5	PLANTS-chemplp	0.81	0.81	2.362
3UZA-T4G	PLANTS-chemplp	0.82	0.82	6.0600000000000005
6DRX-H8G	PLANTS-chemplp	1.46	1.86	2.9080000000000004
3NY9-JSZ	PLANTS-chemplp	1.08	1.08	7.374
6A94-ZOT	PLANTS-chemplp	0.9	0.9	6.072000000000001
6TOT-NRK	PLANTS-chemplp	1.52	3.41	5.295999999999999
6TQ4-NV8	PLANTS-chemplp	1.22	1.22	5.3
5OLV-9Y2	PLANTS-chemplp	1.26	1.45	3.3120000000000003
7F83-1KQ	PLANTS-chemplp	0.68	0.68	3.886
4Z34-ON7	PLANTS-chemplp	2.34	6.63	4.318
3REY-XAC	PLANTS-chemplp	6.26	6.51	8.314
5OLO-9XW	PLANTS-chemplp	0.31	0.31	4.324
5DHG-DGV	PLANTS-chemplp	10.68	12.75	12.066
6PS5-SNP	PLANTS-chemplp	0.84	0.84	7.217999999999999
6TPN-NU8	PLANTS-chemplp	1.19	9.31	7.1640000000000015
6TO7-SUV	PLANTS-chemplp	0.34	0.34	3.102
2RH1-CAU	PLANTS-chemplp	0.59	0.59	3.2920000000000003
6TP6-NT5	PLANTS-chemplp	1.47	1.47	3.65
6TOS-NRE	PLANTS-chemplp	0.27	0.27	3.912
6IQL-L74	PLANTS-chemplp	3.35	9.78	8.212
7B6W-T0B	PLANTS-chemplp	0.27	0.27	6.586
6E59-L76	PLANTS-chemplp	1.91	1.95	2.238
6PS3-CVD	PLANTS-chemplp	0.49	0.49	4.183999999999999
5ZTY-9JU	PLANTS-plp	3.72	3.72	7.340000000000001
6DS0-H8M	PLANTS-plp	2.08	2.71	5.508
6ZDR-QGE	PLANTS-plp	1.49	1.49	4.465999999999999
5ZKB-82F	PLANTS-plp	0.5	0.5	4.709999999999999
5ZBH-9AF	PLANTS-plp	1.58	1.58	6.806
6RZ9-KO5	PLANTS-plp	0.83	0.83	4.766
4EA3-0NN	PLANTS-plp	0.94	0.94	6.781999999999999
5TGZ-ZDG	PLANTS-plp	1.87	8.4	6.706
6TQ9-NVN	PLANTS-plp	0.73	0.73	3.76
6ZDV-QGW	PLANTS-plp	2.38	2.38	5.604
5OLZ-T4E	PLANTS-plp	0.24	0.24	3.394000000000001
7DFP-SIP	PLANTS-plp	0.52	0.52	8.23
7F8Y-1OZ	PLANTS-plp	0.66	0.66	4.056
4Z34-ON7	PLANTS-plp	1.92	1.92	5.734
6RZ4-KNT	PLANTS-plp	0.59	0.59	2.8120000000000003
6A94-ZOT	PLANTS-plp	0.9	0.9	6.302
6D27-FT4	PLANTS-plp	3.24	7.76	5.336
6AKX-A4R	PLANTS-plp	0.8	0.8	4.906000000000001
5XPR-K86	PLANTS-plp	1.49	1.49	7.888
5DHG-DGV	PLANTS-plp	10.75	12.72	12.134
5UIG-8D1	PLANTS-plp	1.82	1.82	3.4560000000000004
3RZE-5EH	PLANTS-plp	0.57	0.57	6.890000000000001
3NY9-JSZ	PLANTS-plp	6.78	8.36	9.016
6DRZ-H8J	PLANTS-plp	1.62	4.92	3.45
7F8U-1OE	PLANTS-plp	1.88	2.88	5.346
4ZJ8-SUV	PLANTS-plp	0.29	0.29	3.3559999999999994
7BVQ-CAU	PLANTS-plp	1.04	1.04	4.524
3ODU-ITD	PLANTS-plp	6.06	6.06	6.678
5NDD-8TZ	PLANTS-plp	0.44	0.44	3.648000000000001
5ZBQ-9AO	PLANTS-plp	3.68	3.68	6.328
6D26-FSY	PLANTS-plp	1.14	1.14	3.864
6TO7-SUV	PLANTS-plp	0.3	0.3	3.12
6RZ8-KNZ	PLANTS-plp	1.69	1.69	4.794
5OLV-9Y2	PLANTS-plp	0.96	1.43	3.082
6RZ7-KNW	PLANTS-plp	0.75	0.75	2.728
6KUX-E3F	PLANTS-plp	1.16	1.16	5.182
7ARO-RVZ	PLANTS-plp	2.08	2.08	4.168
4Z35-ON9	PLANTS-plp	0.83	0.83	3.078
2RH1-CAU	PLANTS-plp	1.25	1.25	4.148000000000001
6TQ7-NVK	PLANTS-plp	2.61	2.61	7.475999999999999
6TP3-NS2	PLANTS-plp	1.58	1.58	3.888
6A93-8NU	PLANTS-plp	0.83	2.76	5.540000000000001
6RZ5-ZLK	PLANTS-plp	0.51	0.51	3.108
5OLH-9XT	PLANTS-plp	0.33	0.33	3.838
7VOD-7RU	PLANTS-plp	1.19	11.46	8.594000000000001
7B6W-T0B	PLANTS-plp	0.41	0.41	5.86
3D4S-TIM	PLANTS-plp	0.62	0.62	6.136
5WQC-7MA	PLANTS-plp	2.24	7.26	4.754
5IUB-6DV	PLANTS-plp	1.43	11.49	9.16
5YHL-8VL	PLANTS-plp	2.73	8.05	6.948
6TOT-NRK	PLANTS-plp	1.31	1.31	5.11
5N2S-8K8	PLANTS-plp	0.86	4.62	4.54
4N6H-EJ4	PLANTS-plp	1.63	1.63	4.2700000000000005
4S0V-SUV	PLANTS-plp	0.41	0.41	3.624
4ZJC-4OT	PLANTS-plp	6.88	8.42	7.784000000000001
7K15-VRJ	PLANTS-plp	1.03	1.03	6.92
4XNW-2ID	PLANTS-plp	0.87	0.87	4.17
6TQ4-NV8	PLANTS-plp	1.22	1.22	5.46
6HLO-GBQ	PLANTS-plp	0.41	0.41	2.8280000000000003
5IU8-6DZ	PLANTS-plp	1.78	1.78	3.1
6PS6-TIM	PLANTS-plp	0.9	3.44	5.134
6V9S-JHC	PLANTS-plp	0.94	0.94	4.577999999999999
6TPN-NU8	PLANTS-plp	1.09	9.29	7.694
6LPJ-ZMA	PLANTS-plp	1.42	1.42	4.154000000000001
5U09-7DY	PLANTS-plp	4.5	5.39	6.36
4ZJD-OLM	PLANTS-plp	3.04	6.14	5.478
6LUQ-GMJ	PLANTS-plp	0.56	0.56	6.85
5MZJ-TEP	PLANTS-plp	0.62	0.62	2.952
6IQL-L74	PLANTS-plp	5.87	9.78	8.563999999999998
6PS4-JRZ	PLANTS-plp	1.68	1.68	6.773999999999999
6PS3-CVD	PLANTS-plp	0.47	0.47	4.5280000000000005
5V54-89F	PLANTS-plp	0.72	0.72	4.162000000000001
6TP6-NT5	PLANTS-plp	1.49	1.49	2.7020000000000004
5DSG-0HK	PLANTS-plp	1.09	1.09	4.198
5ZKP-9ER	PLANTS-plp	1.35	1.41	2.836
6TOS-NRE	PLANTS-plp	0.99	0.99	4.306
6AKY-A4X	PLANTS-plp	1.39	1.39	5.234
6PS5-SNP	PLANTS-plp	0.79	0.79	7.0200000000000005
5IUA-6DX	PLANTS-plp	3.14	8.67	7.196
5X93-K87	PLANTS-plp	0.82	0.82	5.368
5OLO-9XW	PLANTS-plp	0.36	0.36	4.198
5CXV-0HK	PLANTS-plp	0.46	0.46	3.345999999999999
6E67-P0G	PLANTS-plp	3.27	10.57	6.7780000000000005
5MZP-CFF	PLANTS-plp	0.39	4.38	3.0
5ZKC-3C0	PLANTS-plp	0.32	0.32	2.392
4YAY-ZD7	PLANTS-plp	0.38	0.38	3.546
6GT3-F9Q	PLANTS-plp	1.3	1.98	3.468
5IU7-7MA	PLANTS-plp	1.98	4.4	5.3420000000000005
6IIV-A90	PLANTS-plp	0.63	3.24	3.2900000000000005
6CM4-8NU	PLANTS-plp	0.46	2.45	3.754
6DRX-H8G	PLANTS-plp	1.45	1.86	2.8880000000000003
7VOE-9SC	PLANTS-plp	10.93	12.37	11.832
5YWY-7UR	PLANTS-plp	1.4	7.97	6.901999999999999
7F83-1KQ	PLANTS-plp	1.01	1.01	4.369999999999999
5ZK3-QNB	PLANTS-plp	0.28	0.28	3.368
6K1Q-D2U	PLANTS-plp	1.83	1.83	3.248
3UZA-T4G	PLANTS-plp	0.85	5.32	5.656
4DJH-JDC	PLANTS-plp	0.88	0.88	5.222
6TP4-NRZ	PLANTS-plp	1.03	1.97	4.326
7DDZ-H46	PLANTS-plp	1.12	3.02	4.196000000000001
4MBS-MRV	PLANTS-plp	1.26	1.26	5.48
3VW7-VPX	PLANTS-plp	0.85	0.85	6.674000000000001
6WQA-ZMA	PLANTS-plp	1.74	1.74	4.994
3V2Y-ML5	PLANTS-plp	1.48	1.48	4.3340000000000005
6PS2-JTZ	PLANTS-plp	0.58	0.58	8.224
6OL9-0HK	PLANTS-plp	0.37	0.37	4.796
6TOD-7MA	PLANTS-plp	2.72	4.45	5.214
6TQ6-NVH	PLANTS-plp	1.0	1.0	4.354000000000001
5DHH-DGW	PLANTS-plp	0.65	11.72	8.966
4Z36-ON3	PLANTS-plp	0.71	0.71	2.236
4NTJ-AZJ	PLANTS-plp	2.84	6.88	7.657999999999999
6HLP-GAW	PLANTS-plp	0.46	0.46	2.466
3PBL-ETQ	PLANTS-plp	0.65	0.65	3.444
6IIU-A8X	PLANTS-plp	0.19	0.19	4.132
6HLL-GBK	PLANTS-plp	0.95	0.95	4.0760000000000005
6WH4-89F	PLANTS-plp	1.06	1.06	5.388
3REY-XAC	PLANTS-plp	5.74	6.46	6.358
6E59-L76	PLANTS-plp	1.93	1.94	3.428
