# Supplementary material for: Sodium or Not Sodium: Should Its Presence Affect the Accuracy of Pose Prediction in Docking GPCR Antagonists?
Source: Pharmaceuticals (Basel). 2022 Mar 11;15(3):346. doi: 10.3390/ph15030346 (PMC8950631; doi:10.3390/ph15030346)
Supplement: Supplementary file 1 [file pharmaceuticals-15-00346-s001.zip › pharmaceuticals-1611922-supplementary/Selfdocking_without_sodium.csv]

Complex	scoring_function	RMSD_sorted	RMSD_scor_func	RMSD_average
7DFP-SIP	GOLD-asp	0.69	0.69	1.3080000000000005
4MBS-MRV	GOLD-asp	0.72	1.02	2.016
5OLZ-T4E	GOLD-asp	0.1	0.17	0.194
3PBL-ETQ	GOLD-asp	0.77	1.23	1.216
4ZJD-OLM	GOLD-asp	3.17	8.2	7.118
6OL9-0HK	GOLD-asp	0.34	0.93	0.8139999999999998
5ZKC-3C0	GOLD-asp	0.26	0.26	0.4479999999999999
4NTJ-AZJ	GOLD-asp	0.84	0.96	1.098
6D27-FT4	GOLD-asp	1.06	3.34	2.836
6PS6-TIM	GOLD-asp	3.3	3.3	3.3840000000000003
5N2S-8K8	GOLD-asp	0.83	0.83	2.524
6TQ4-NV8	GOLD-asp	7.92	8.35	8.264
5DHH-DGW	GOLD-asp	0.7	0.75	2.9
6PS3-CVD	GOLD-asp	1.05	1.9	1.7739999999999998
6TPN-NU8	GOLD-asp	8.71	9.13	8.824000000000002
5TGZ-ZDG	GOLD-asp	0.42	0.69	0.588
6K1Q-D2U	GOLD-asp	1.48	1.48	3.02
5ZKB-82F	GOLD-asp	0.95	1.14	3.312
6TQ9-NVN	GOLD-asp	4.26	4.35	5.339999999999999
3D4S-TIM	GOLD-asp	3.55	3.78	3.69
7ARO-RVZ	GOLD-asp	0.67	0.97	0.842
7VOD-7RU	GOLD-asp	1.02	1.09	3.086
5OLH-9XT	GOLD-asp	0.3	0.63	0.544
6RZ4-KNT	GOLD-asp	0.83	0.91	0.962
5ZBH-9AF	GOLD-asp	12.27	12.58	12.718
5UIG-8D1	GOLD-asp	2.69	2.69	3.4160000000000004
6RZ5-ZLK	GOLD-asp	4.27	4.27	8.691999999999998
6RZ9-KO5	GOLD-asp	0.55	1.27	1.034
6IIV-A90	GOLD-asp	0.73	0.73	2.404
6A94-ZOT	GOLD-asp	0.55	0.68	0.744
4EA3-0NN	GOLD-asp	1.78	2.95	4.26
4Z36-ON3	GOLD-asp	0.84	3.18	7.38
3UZA-T4G	GOLD-asp	1.0	1.0	4.098
6DRX-H8G	GOLD-asp	0.7	1.62	1.08
6IQL-L74	GOLD-asp	2.58	2.58	4.194
4YAY-ZD7	GOLD-asp	0.34	0.34	0.648
6AKX-A4R	GOLD-asp	0.6	0.6	0.902
5OLO-9XW	GOLD-asp	0.85	0.92	0.924
6V9S-JHC	GOLD-asp	3.06	6.62	5.805999999999999
4ZJC-4OT	GOLD-asp	5.78	7.95	6.938000000000001
6HLO-GBQ	GOLD-asp	2.78	6.56	5.258
3VW7-VPX	GOLD-asp	0.46	0.58	1.5419999999999998
7K15-VRJ	GOLD-asp	0.54	0.54	2.5699999999999994
5MZP-CFF	GOLD-asp	0.89	3.35	2.386
4N6H-EJ4	GOLD-asp	0.5	0.5	0.616
6HLL-GBK	GOLD-asp	1.23	1.24	4.57
7DDZ-H46	GOLD-asp	1.11	1.11	1.486
6E67-P0G	GOLD-asp	1.97	2.34	3.916
6TOD-7MA	GOLD-asp	7.13	7.66	7.659999999999999
6WQA-ZMA	GOLD-asp	0.82	0.97	1.086
6HLP-GAW	GOLD-asp	8.23	9.47	9.278
6PS2-JTZ	GOLD-asp	3.49	3.49	8.422
6IIU-A8X	GOLD-asp	0.53	0.53	0.6980000000000001
5YWY-7UR	GOLD-asp	6.36	8.19	7.522
6D26-FSY	GOLD-asp	1.17	7.42	4.984
4DJH-JDC	GOLD-asp	3.83	8.44	6.609999999999999
5IU8-6DZ	GOLD-asp	0.66	0.67	0.96
6TP6-NT5	GOLD-asp	1.15	6.57	3.784
6PS5-SNP	GOLD-asp	3.51	9.19	8.203999999999999
6AKY-A4X	GOLD-asp	1.31	2.18	3.4520000000000004
6CM4-8NU	GOLD-asp	0.66	0.66	3.608
5IUB-6DV	GOLD-asp	0.33	0.33	0.948
5IUA-6DX	GOLD-asp	0.31	0.31	1.942
5V54-89F	GOLD-asp	0.46	0.79	0.6980000000000001
5ZKP-9ER	GOLD-asp	1.1	1.19	2.632
5YHL-8VL	GOLD-asp	6.42	6.42	8.154
5IU7-7MA	GOLD-asp	5.89	8.04	7.562
5DSG-0HK	GOLD-asp	1.16	1.16	8.304
6LUQ-GMJ	GOLD-asp	0.64	0.66	1.342
6PS4-JRZ	GOLD-asp	1.08	2.63	5.454
5ZK3-QNB	GOLD-asp	0.35	0.35	0.49
5CXV-0HK	GOLD-asp	1.27	1.29	4.694
6LPJ-ZMA	GOLD-asp	0.49	0.49	0.8859999999999999
5ZTY-9JU	GOLD-asp	0.68	0.87	0.844
6TOT-NRK	GOLD-asp	3.46	3.46	7.078
6TQ6-NVH	GOLD-asp	5.96	7.44	7.158
5WQC-7MA	GOLD-asp	4.16	4.16	6.964
7BVQ-CAU	GOLD-asp	2.94	5.04	4.794
7F8Y-1OZ	GOLD-asp	0.51	0.51	4.273999999999999
6RZ8-KNZ	GOLD-asp	1.12	1.39	1.394
6TOS-NRE	GOLD-asp	5.8	7.18	6.722
4Z34-ON7	GOLD-asp	1.77	2.34	5.023999999999999
6TP4-NRZ	GOLD-asp	3.83	3.83	6.5920000000000005
6DS0-H8M	GOLD-asp	0.48	0.52	1.2079999999999995
6A93-8NU	GOLD-asp	2.26	2.26	5.68
5MZJ-TEP	GOLD-asp	0.38	0.43	0.51
3REY-XAC	GOLD-asp	6.02	6.31	7.169999999999999
7F8U-1OE	GOLD-asp	6.66	6.94	6.822
6GT3-F9Q	GOLD-asp	0.29	0.44	2.718
6TQ7-NVK	GOLD-asp	2.61	2.63	5.392
5NDD-8TZ	GOLD-asp	4.8	4.83	4.838
6ZDV-QGW	GOLD-asp	2.34	2.99	2.836
3ODU-ITD	GOLD-asp	4.18	4.53	5.194
3NY9-JSZ	GOLD-asp	1.58	3.13	6.496
3V2Y-ML5	GOLD-asp	1.43	1.5	1.6599999999999997
6WH4-89F	GOLD-asp	0.67	0.9	0.782
7F83-1KQ	GOLD-asp	0.46	0.46	0.86
7B6W-T0B	GOLD-asp	1.86	2.07	2.066
4ZJ8-SUV	GOLD-asp	0.37	0.37	5.584
5U09-7DY	GOLD-asp	4.01	4.23	6.202
6TP3-NS2	GOLD-asp	0.61	0.61	4.99
4XNW-2ID	GOLD-asp	0.89	1.06	2.096
5X93-K87	GOLD-asp	6.88	6.88	9.053999999999998
5OLV-9Y2	GOLD-asp	2.69	2.72	2.748
5ZBQ-9AO	GOLD-asp	3.07	6.82	6.241999999999999
4S0V-SUV	GOLD-asp	1.32	1.32	5.856
2RH1-CAU	GOLD-asp	1.13	1.13	4.306
6DRZ-H8J	GOLD-asp	0.97	1.75	1.312
7VOE-9SC	GOLD-asp	2.64	12.38	6.65
5XPR-K86	GOLD-asp	0.76	0.76	2.49
5DHG-DGV	GOLD-asp	1.79	3.1	6.498
4Z35-ON9	GOLD-asp	1.97	1.97	10.794
6RZ7-KNW	GOLD-asp	0.76	0.76	0.936
6ZDR-QGE	GOLD-asp	1.08	1.12	1.498
6TO7-SUV	GOLD-asp	0.33	0.33	4.644
6E59-L76	GOLD-asp	2.07	6.17	4.838
6KUX-E3F	GOLD-asp	1.47	1.66	1.5379999999999998
3RZE-5EH	GOLD-asp	0.55	0.59	0.6639999999999999
6TP4-NRZ	GOLD-chemscore	0.7	0.7	2.148
5V54-89F	GOLD-chemscore	0.63	0.79	0.7879999999999999
5DSG-0HK	GOLD-chemscore	0.9	0.9	6.390000000000001
6PS4-JRZ	GOLD-chemscore	1.89	1.89	5.61
6TQ6-NVH	GOLD-chemscore	6.88	7.44	7.428
6LUQ-GMJ	GOLD-chemscore	0.53	0.83	4.566
5CXV-0HK	GOLD-chemscore	0.96	0.96	3.2620000000000005
6D26-FSY	GOLD-chemscore	0.92	3.14	3.146
6LPJ-ZMA	GOLD-chemscore	0.51	1.65	1.206
5X93-K87	GOLD-chemscore	8.85	9.71	9.338
4Z36-ON3	GOLD-chemscore	0.72	0.72	2.078
6PS2-JTZ	GOLD-chemscore	3.56	3.56	9.632
6TOD-7MA	GOLD-chemscore	3.19	3.9	6.016
6RZ7-KNW	GOLD-chemscore	0.95	1.61	1.262
5ZBQ-9AO	GOLD-chemscore	4.36	5.19	5.274
6WQA-ZMA	GOLD-chemscore	0.68	1.63	1.466
4ZJ8-SUV	GOLD-chemscore	0.46	0.46	5.74
6E67-P0G	GOLD-chemscore	1.33	1.33	6.638
6WH4-89F	GOLD-chemscore	0.77	1.05	0.924
5MZP-CFF	GOLD-chemscore	0.27	4.39	2.7920000000000003
7K15-VRJ	GOLD-chemscore	0.44	0.44	1.354
6A93-8NU	GOLD-chemscore	0.56	2.36	3.734
4ZJC-4OT	GOLD-chemscore	0.63	0.63	6.082000000000001
7F8Y-1OZ	GOLD-chemscore	1.09	1.15	1.126
4XNW-2ID	GOLD-chemscore	2.44	2.6	3.956
6ZDV-QGW	GOLD-chemscore	1.49	2.12	2.04
6V9S-JHC	GOLD-chemscore	1.36	1.36	5.64
5IU8-6DZ	GOLD-chemscore	1.67	2.05	6.072
6GT3-F9Q	GOLD-chemscore	0.55	0.55	4.468000000000001
4N6H-EJ4	GOLD-chemscore	0.48	0.96	0.7100000000000001
6HLO-GBQ	GOLD-chemscore	5.83	6.51	6.962000000000001
6TOS-NRE	GOLD-chemscore	5.03	5.03	6.23
5IUA-6DX	GOLD-chemscore	10.65	10.65	11.308
7B6W-T0B	GOLD-chemscore	0.59	1.75	1.39
6K1Q-D2U	GOLD-chemscore	1.1	1.1	7.058
3UZA-T4G	GOLD-chemscore	4.48	4.48	4.598000000000001
4Z34-ON7	GOLD-chemscore	1.42	4.1	4.758
6DRX-H8G	GOLD-chemscore	0.42	0.42	6.35
6TOT-NRK	GOLD-chemscore	3.44	3.44	6.856
6E59-L76	GOLD-chemscore	2.46	2.46	6.731999999999999
6IIV-A90	GOLD-chemscore	0.91	1.02	1.662
6A94-ZOT	GOLD-chemscore	0.73	1.06	0.898
4MBS-MRV	GOLD-chemscore	0.96	1.19	1.5619999999999998
5DHG-DGV	GOLD-chemscore	10.26	10.72	10.584
6TO7-SUV	GOLD-chemscore	0.31	0.31	3.732
6RZ4-KNT	GOLD-chemscore	0.7	0.7	0.95
2RH1-CAU	GOLD-chemscore	1.2	1.2	4.266
5ZBH-9AF	GOLD-chemscore	12.72	13.56	13.160000000000002
5OLH-9XT	GOLD-chemscore	0.4	0.48	1.352
3D4S-TIM	GOLD-chemscore	2.79	9.65	6.88
5ZTY-9JU	GOLD-chemscore	0.67	0.67	0.8160000000000001
5OLV-9Y2	GOLD-chemscore	0.45	0.59	0.914
7ARO-RVZ	GOLD-chemscore	1.67	1.74	1.746
6RZ9-KO5	GOLD-chemscore	0.89	1.2	1.198
6DS0-H8M	GOLD-chemscore	0.55	0.55	1.554
4NTJ-AZJ	GOLD-chemscore	0.66	0.66	2.486
3PBL-ETQ	GOLD-chemscore	0.33	0.95	3.888
6AKY-A4X	GOLD-chemscore	0.73	0.73	4.024
4S0V-SUV	GOLD-chemscore	0.58	1.32	3.272
6PS5-SNP	GOLD-chemscore	1.98	1.98	8.278
5OLO-9XW	GOLD-chemscore	0.56	0.61	1.386
5U09-7DY	GOLD-chemscore	2.04	2.09	4.162
7VOE-9SC	GOLD-chemscore	11.6	12.31	12.024
6TP6-NT5	GOLD-chemscore	0.57	0.57	1.916
6IQL-L74	GOLD-chemscore	1.34	9.41	7.12
6PS3-CVD	GOLD-chemscore	1.9	1.9	2.728
6TPN-NU8	GOLD-chemscore	6.51	8.81	7.959999999999999
5MZJ-TEP	GOLD-chemscore	0.45	7.62	3.244
6TQ4-NV8	GOLD-chemscore	7.14	7.14	7.909999999999999
6PS6-TIM	GOLD-chemscore	3.32	3.49	4.626
3REY-XAC	GOLD-chemscore	2.71	2.71	5.517999999999999
5N2S-8K8	GOLD-chemscore	8.11	8.14	8.418000000000001
3V2Y-ML5	GOLD-chemscore	1.19	1.19	1.418
5ZKC-3C0	GOLD-chemscore	0.54	1.63	0.884
4ZJD-OLM	GOLD-chemscore	2.55	8.14	6.688
7F83-1KQ	GOLD-chemscore	0.67	0.67	1.062
6OL9-0HK	GOLD-chemscore	0.41	0.46	0.77
3NY9-JSZ	GOLD-chemscore	2.06	2.65	7.154000000000001
5ZKP-9ER	GOLD-chemscore	0.68	0.9	0.8859999999999999
6IIU-A8X	GOLD-chemscore	0.84	1.12	1.0
5IUB-6DV	GOLD-chemscore	11.43	12.56	11.988
6RZ8-KNZ	GOLD-chemscore	0.8	1.15	1.008
3ODU-ITD	GOLD-chemscore	2.19	4.96	4.401999999999999
5WQC-7MA	GOLD-chemscore	3.63	7.85	6.742
5IU7-7MA	GOLD-chemscore	2.32	8.37	6.876
6HLL-GBK	GOLD-chemscore	1.05	1.05	3.9
6TP3-NS2	GOLD-chemscore	1.93	1.93	5.024
7DDZ-H46	GOLD-chemscore	1.39	1.87	1.552
7BVQ-CAU	GOLD-chemscore	3.68	4.58	4.746
3VW7-VPX	GOLD-chemscore	0.28	0.28	0.4479999999999999
5OLZ-T4E	GOLD-chemscore	0.28	0.39	2.294
7VOD-7RU	GOLD-chemscore	1.07	11.31	9.35
5ZK3-QNB	GOLD-chemscore	0.41	0.45	0.504
6TQ7-NVK	GOLD-chemscore	1.89	9.27	8.075999999999999
5TGZ-ZDG	GOLD-chemscore	0.58	0.89	0.8099999999999999
6AKX-A4R	GOLD-chemscore	0.76	0.76	2.8200000000000003
6D27-FT4	GOLD-chemscore	3.19	3.53	3.288
6DRZ-H8J	GOLD-chemscore	1.49	1.66	1.594
4DJH-JDC	GOLD-chemscore	0.96	0.96	3.13
6ZDR-QGE	GOLD-chemscore	1.01	1.01	1.28
6RZ5-ZLK	GOLD-chemscore	9.24	9.24	9.752
4YAY-ZD7	GOLD-chemscore	0.89	1.17	1.6800000000000002
6HLP-GAW	GOLD-chemscore	8.6	8.91	9.964000000000002
5YHL-8VL	GOLD-chemscore	8.05	8.05	8.558
5NDD-8TZ	GOLD-chemscore	0.31	0.57	0.508
5XPR-K86	GOLD-chemscore	1.32	1.32	5.556
5ZKB-82F	GOLD-chemscore	1.21	1.21	6.432
4EA3-0NN	GOLD-chemscore	8.17	10.45	9.952000000000002
5DHH-DGW	GOLD-chemscore	9.72	10.49	11.986
6TQ9-NVN	GOLD-chemscore	0.96	4.52	4.884
6KUX-E3F	GOLD-chemscore	1.44	1.48	1.474
4Z35-ON9	GOLD-chemscore	1.39	2.65	6.994
7F8U-1OE	GOLD-chemscore	6.04	6.04	6.344
3RZE-5EH	GOLD-chemscore	0.47	0.8	0.7200000000000001
5UIG-8D1	GOLD-chemscore	0.94	0.94	3.63
6CM4-8NU	GOLD-chemscore	2.37	2.6	4.456
5YWY-7UR	GOLD-chemscore	8.2	8.39	8.596
7DFP-SIP	GOLD-chemscore	0.77	0.87	0.942
5WQC-7MA	GOLD-goldscore	6.59	6.79	7.118
6RZ8-KNZ	GOLD-goldscore	1.79	1.89	1.856
6TP6-NT5	GOLD-goldscore	0.43	0.51	0.476
6PS3-CVD	GOLD-goldscore	1.66	1.66	7.225999999999999
6TO7-SUV	GOLD-goldscore	0.44	0.51	0.648
5DHG-DGV	GOLD-goldscore	3.88	3.88	9.286
5X93-K87	GOLD-goldscore	8.04	8.56	8.706
6E59-L76	GOLD-goldscore	1.94	3.72	4.49
5ZKP-9ER	GOLD-goldscore	1.19	1.19	1.876
7BVQ-CAU	GOLD-goldscore	7.07	7.95	8.484
4EA3-0NN	GOLD-goldscore	1.11	1.11	5.662000000000001
6AKY-A4X	GOLD-goldscore	0.85	2.0	3.008
5IUA-6DX	GOLD-goldscore	0.53	0.83	1.82
3NY9-JSZ	GOLD-goldscore	0.71	0.71	7.828
4YAY-ZD7	GOLD-goldscore	0.76	0.79	0.8480000000000001
6DS0-H8M	GOLD-goldscore	0.45	0.62	0.528
5NDD-8TZ	GOLD-goldscore	0.78	4.67	2.414
5IUB-6DV	GOLD-goldscore	0.47	0.47	0.7979999999999999
7B6W-T0B	GOLD-goldscore	0.67	1.97	1.672
5OLO-9XW	GOLD-goldscore	0.34	0.5	0.4279999999999999
6PS5-SNP	GOLD-goldscore	9.48	10.94	10.584
4Z34-ON7	GOLD-goldscore	0.85	2.19	3.146
5IU7-7MA	GOLD-goldscore	6.05	7.61	7.252
6IQL-L74	GOLD-goldscore	3.67	3.83	6.941999999999998
6PS6-TIM	GOLD-goldscore	0.81	0.81	2.7
5DHH-DGW	GOLD-goldscore	0.61	0.61	5.386
7VOD-7RU	GOLD-goldscore	1.36	2.4	3.732
5TGZ-ZDG	GOLD-goldscore	0.54	0.93	0.746
4NTJ-AZJ	GOLD-goldscore	0.57	0.67	1.01
3PBL-ETQ	GOLD-goldscore	2.03	2.28	3.164
6RZ9-KO5	GOLD-goldscore	2.01	2.5	2.446
6RZ4-KNT	GOLD-goldscore	1.22	1.22	1.7279999999999998
6TQ9-NVN	GOLD-goldscore	3.43	4.53	4.424
6A94-ZOT	GOLD-goldscore	0.92	0.93	0.95
4MBS-MRV	GOLD-goldscore	1.46	1.46	2.302
5UIG-8D1	GOLD-goldscore	2.66	2.66	3.5740000000000003
3UZA-T4G	GOLD-goldscore	1.08	1.11	3.694
6TOT-NRK	GOLD-goldscore	4.21	7.07	6.05
6K1Q-D2U	GOLD-goldscore	0.97	1.93	3.684
5ZKB-82F	GOLD-goldscore	0.46	1.47	0.8320000000000001
6IIV-A90	GOLD-goldscore	0.38	0.5	0.98
6OL9-0HK	GOLD-goldscore	0.59	0.97	0.9
2RH1-CAU	GOLD-goldscore	0.4	0.4	3.29
5ZBH-9AF	GOLD-goldscore	0.31	0.31	6.722
3D4S-TIM	GOLD-goldscore	3.13	12.18	9.24
6AKX-A4R	GOLD-goldscore	1.09	1.09	4.08
4Z35-ON9	GOLD-goldscore	1.28	1.28	4.632
6TPN-NU8	GOLD-goldscore	2.92	2.92	6.922
5ZTY-9JU	GOLD-goldscore	0.77	0.77	0.858
6TQ4-NV8	GOLD-goldscore	1.19	8.07	6.555999999999999
6D26-FSY	GOLD-goldscore	1.35	6.55	4.576
6D27-FT4	GOLD-goldscore	3.89	5.01	4.774
5OLV-9Y2	GOLD-goldscore	0.4	0.41	1.314
6TP3-NS2	GOLD-goldscore	0.38	0.38	4.492
5N2S-8K8	GOLD-goldscore	1.68	8.38	6.266
7ARO-RVZ	GOLD-goldscore	0.66	0.66	0.752
6RZ5-ZLK	GOLD-goldscore	7.4	9.14	8.824000000000002
4ZJD-OLM	GOLD-goldscore	1.13	1.13	3.318
5OLH-9XT	GOLD-goldscore	0.24	0.29	0.31
5ZKC-3C0	GOLD-goldscore	0.43	0.46	0.446
5OLZ-T4E	GOLD-goldscore	0.34	0.37	0.354
7F83-1KQ	GOLD-goldscore	0.9	0.9	1.5
6CM4-8NU	GOLD-goldscore	0.51	0.57	0.898
3V2Y-ML5	GOLD-goldscore	1.37	1.58	1.854
3RZE-5EH	GOLD-goldscore	0.81	0.91	0.8619999999999999
4N6H-EJ4	GOLD-goldscore	0.52	0.67	0.6839999999999999
6GT3-F9Q	GOLD-goldscore	0.3	0.3	3.128
4ZJC-4OT	GOLD-goldscore	0.67	0.67	5.8660000000000005
7DDZ-H46	GOLD-goldscore	0.76	1.03	1.314
6TQ7-NVK	GOLD-goldscore	1.66	9.26	7.735999999999999
3VW7-VPX	GOLD-goldscore	0.8	0.8	1.176
7K15-VRJ	GOLD-goldscore	1.89	2.31	2.32
4DJH-JDC	GOLD-goldscore	0.53	0.73	2.1660000000000004
6HLO-GBQ	GOLD-goldscore	0.61	0.67	0.656
6TQ6-NVH	GOLD-goldscore	1.01	4.2	5.45
5IU8-6DZ	GOLD-goldscore	0.49	0.49	0.7300000000000001
6KUX-E3F	GOLD-goldscore	1.04	1.14	1.118
6V9S-JHC	GOLD-goldscore	6.45	6.64	6.593999999999999
6TP4-NRZ	GOLD-goldscore	1.75	1.75	5.636
6ZDV-QGW	GOLD-goldscore	0.68	0.77	1.732
7F8Y-1OZ	GOLD-goldscore	0.3	0.44	0.36
6E67-P0G	GOLD-goldscore	2.78	7.97	6.101999999999999
6HLP-GAW	GOLD-goldscore	1.33	1.35	1.924
5XPR-K86	GOLD-goldscore	4.68	5.82	6.812
4Z36-ON3	GOLD-goldscore	2.59	2.78	4.859999999999999
6RZ7-KNW	GOLD-goldscore	1.16	1.67	1.672
6IIU-A8X	GOLD-goldscore	0.47	1.0	0.722
6TOD-7MA	GOLD-goldscore	7.2	7.63	7.712000000000001
7DFP-SIP	GOLD-goldscore	0.68	0.68	3.5480000000000005
6PS2-JTZ	GOLD-goldscore	0.44	0.44	8.626
5ZBQ-9AO	GOLD-goldscore	5.04	5.6	6.517999999999999
4ZJ8-SUV	GOLD-goldscore	0.49	0.58	0.7959999999999999
6HLL-GBK	GOLD-goldscore	5.11	5.63	5.634
6WQA-ZMA	GOLD-goldscore	0.46	1.67	1.16
6A93-8NU	GOLD-goldscore	0.68	2.65	2.154
5MZP-CFF	GOLD-goldscore	0.54	3.74	2.4040000000000004
6ZDR-QGE	GOLD-goldscore	0.75	1.25	1.198
4XNW-2ID	GOLD-goldscore	0.64	0.64	3.68
4S0V-SUV	GOLD-goldscore	0.65	0.78	0.7220000000000001
6WH4-89F	GOLD-goldscore	1.21	1.3	1.278
6DRX-H8G	GOLD-goldscore	0.37	0.37	2.112
5YHL-8VL	GOLD-goldscore	8.14	10.41	8.902000000000001
5V54-89F	GOLD-goldscore	0.65	1.28	1.104
5MZJ-TEP	GOLD-goldscore	0.27	3.3	2.742
6LUQ-GMJ	GOLD-goldscore	0.66	0.66	0.808
7VOE-9SC	GOLD-goldscore	3.45	12.3	10.148
5YWY-7UR	GOLD-goldscore	7.8	7.8	8.634
6PS4-JRZ	GOLD-goldscore	9.57	11.43	10.57
6DRZ-H8J	GOLD-goldscore	0.56	0.73	0.6940000000000001
5DSG-0HK	GOLD-goldscore	0.92	1.03	0.998
7F8U-1OE	GOLD-goldscore	0.55	8.21	6.102
5U09-7DY	GOLD-goldscore	4.22	4.22	7.0
6TOS-NRE	GOLD-goldscore	1.02	1.02	3.044
6LPJ-ZMA	GOLD-goldscore	0.38	0.42	0.586
3ODU-ITD	GOLD-goldscore	4.68	4.68	5.886
3REY-XAC	GOLD-goldscore	1.73	6.67	5.459999999999999
5ZK3-QNB	GOLD-goldscore	0.45	0.52	0.7040000000000001
5CXV-0HK	GOLD-goldscore	0.57	0.91	0.922
6RZ5-ZLK	GOLD-plp	9.38	11.73	10.848
5ZBH-9AF	GOLD-plp	12.57	12.89	13.186000000000002
6ZDR-QGE	GOLD-plp	1.21	1.36	2.3660000000000005
6DS0-H8M	GOLD-plp	0.63	0.67	2.114
6RZ4-KNT	GOLD-plp	0.53	0.64	1.046
5MZJ-TEP	GOLD-plp	0.33	0.38	1.138
4ZJ8-SUV	GOLD-plp	0.35	0.35	5.174
6A93-8NU	GOLD-plp	0.52	2.8	3.888
5UIG-8D1	GOLD-plp	4.29	8.82	6.178
5ZBQ-9AO	GOLD-plp	4.52	6.99	6.575999999999999
3ODU-ITD	GOLD-plp	6.64	7.44	6.955999999999999
3NY9-JSZ	GOLD-plp	3.16	3.16	8.152
5XPR-K86	GOLD-plp	0.94	8.96	5.470000000000001
6A94-ZOT	GOLD-plp	0.46	0.94	0.7479999999999999
5NDD-8TZ	GOLD-plp	0.5	0.53	0.526
6IIV-A90	GOLD-plp	0.91	3.24	3.082
7F8U-1OE	GOLD-plp	6.14	6.71	6.728
6RZ7-KNW	GOLD-plp	0.77	0.79	0.868
7DFP-SIP	GOLD-plp	0.56	0.56	2.638
6TOT-NRK	GOLD-plp	2.73	3.13	4.886
3REY-XAC	GOLD-plp	5.91	8.03	7.203999999999999
7F83-1KQ	GOLD-plp	0.74	1.01	0.916
6RZ9-KO5	GOLD-plp	0.94	0.94	1.052
7BVQ-CAU	GOLD-plp	6.31	6.4	7.726000000000001
5DHG-DGV	GOLD-plp	0.91	0.91	8.459999999999999
7F8Y-1OZ	GOLD-plp	0.4	1.18	1.75
6TO7-SUV	GOLD-plp	0.3	0.3	4.05
4XNW-2ID	GOLD-plp	1.17	1.17	3.948
2RH1-CAU	GOLD-plp	1.1	1.1	6.008
4Z35-ON9	GOLD-plp	1.8	1.8	10.414
6KUX-E3F	GOLD-plp	1.21	1.23	1.448
6TQ6-NVH	GOLD-plp	1.99	7.43	6.246
5U09-7DY	GOLD-plp	3.9	4.17	6.238
6E59-L76	GOLD-plp	4.73	6.28	6.104000000000001
5WQC-7MA	GOLD-plp	6.69	6.69	7.69
6DRZ-H8J	GOLD-plp	0.33	1.36	1.2879999999999998
5ZTY-9JU	GOLD-plp	0.51	0.62	0.572
6TP4-NRZ	GOLD-plp	0.79	7.36	3.4839999999999995
3V2Y-ML5	GOLD-plp	1.11	1.32	2.412
5OLV-9Y2	GOLD-plp	0.53	0.53	1.944
6WH4-89F	GOLD-plp	0.55	1.05	0.874
3RZE-5EH	GOLD-plp	0.46	0.56	0.5740000000000001
6D26-FSY	GOLD-plp	0.8	1.11	1.886
6TP3-NS2	GOLD-plp	1.63	1.63	4.254
4Z34-ON7	GOLD-plp	1.42	1.42	7.136
6RZ8-KNZ	GOLD-plp	0.93	1.52	1.242
6TQ7-NVK	GOLD-plp	2.58	9.19	7.866
6GT3-F9Q	GOLD-plp	0.34	0.34	3.698
7ARO-RVZ	GOLD-plp	1.27	1.55	1.408
7VOE-9SC	GOLD-plp	1.59	12.4	7.982000000000001
3D4S-TIM	GOLD-plp	1.61	1.61	6.708
7B6W-T0B	GOLD-plp	0.7	1.91	1.432
6ZDV-QGW	GOLD-plp	2.41	2.66	2.8880000000000003
4S0V-SUV	GOLD-plp	0.5	0.5	2.226
6TOS-NRE	GOLD-plp	5.45	6.66	6.424
7VOD-7RU	GOLD-plp	0.6	0.65	1.21
5OLH-9XT	GOLD-plp	0.47	0.55	3.16
6IIU-A8X	GOLD-plp	0.31	0.38	2.29
4EA3-0NN	GOLD-plp	6.29	10.4	7.964
5DSG-0HK	GOLD-plp	0.84	0.84	7.808
5V54-89F	GOLD-plp	0.71	0.72	0.726
5IU7-7MA	GOLD-plp	7.1	7.1	8.022
5ZKP-9ER	GOLD-plp	0.73	0.73	1.358
6DRX-H8G	GOLD-plp	0.28	0.58	2.122
5IUA-6DX	GOLD-plp	2.97	10.96	9.744
6AKY-A4X	GOLD-plp	0.46	0.46	3.118
5X93-K87	GOLD-plp	7.32	9.47	9.098
5IUB-6DV	GOLD-plp	1.33	1.33	7.828
5YHL-8VL	GOLD-plp	8.15	8.26	8.556000000000001
6PS5-SNP	GOLD-plp	0.53	0.53	8.962
4YAY-ZD7	GOLD-plp	0.54	0.54	5.703999999999999
6TP6-NT5	GOLD-plp	1.84	1.84	5.241999999999999
6AKX-A4R	GOLD-plp	0.76	0.77	3.45
6IQL-L74	GOLD-plp	3.47	9.54	7.452
6PS3-CVD	GOLD-plp	1.74	1.74	3.868
5DHH-DGW	GOLD-plp	1.11	2.2	4.626
6TPN-NU8	GOLD-plp	7.52	7.54	7.912000000000001
6TQ4-NV8	GOLD-plp	7.1	7.14	7.586
6PS6-TIM	GOLD-plp	3.26	9.8	4.772
5OLO-9XW	GOLD-plp	0.34	0.63	0.6739999999999999
6D27-FT4	GOLD-plp	3.28	3.85	4.618
6PS4-JRZ	GOLD-plp	9.88	9.88	11.082
5CXV-0HK	GOLD-plp	0.54	0.54	0.958
6HLP-GAW	GOLD-plp	8.97	9.78	9.906
4Z36-ON3	GOLD-plp	1.7	1.77	6.552
6PS2-JTZ	GOLD-plp	11.42	12.84	12.402
6TOD-7MA	GOLD-plp	5.85	8.5	7.220000000000001
6HLL-GBK	GOLD-plp	4.51	5.68	7.148000000000001
6WQA-ZMA	GOLD-plp	1.65	1.73	1.7279999999999998
6E67-P0G	GOLD-plp	2.59	2.59	8.778
5MZP-CFF	GOLD-plp	3.07	3.08	3.084
7DDZ-H46	GOLD-plp	1.07	2.92	2.266
6LUQ-GMJ	GOLD-plp	0.49	0.49	0.692
3VW7-VPX	GOLD-plp	0.2	0.21	2.4200000000000004
7K15-VRJ	GOLD-plp	1.2	1.45	3.772
4ZJC-4OT	GOLD-plp	5.88	6.43	6.467999999999999
6HLO-GBQ	GOLD-plp	7.92	10.02	9.386
4DJH-JDC	GOLD-plp	3.75	4.1	4.638
6V9S-JHC	GOLD-plp	6.29	7.17	6.587999999999999
5IU8-6DZ	GOLD-plp	0.95	1.79	2.322
5YWY-7UR	GOLD-plp	8.29	8.29	8.797999999999998
6LPJ-ZMA	GOLD-plp	1.41	1.59	1.486
5ZK3-QNB	GOLD-plp	0.29	0.29	0.308
4N6H-EJ4	GOLD-plp	0.34	0.37	0.502
5N2S-8K8	GOLD-plp	4.66	4.7	4.796
6CM4-8NU	GOLD-plp	2.25	2.42	6.5120000000000005
5TGZ-ZDG	GOLD-plp	0.76	0.85	0.828
5OLZ-T4E	GOLD-plp	0.14	0.2	2.026
3UZA-T4G	GOLD-plp	0.86	0.86	3.964
3PBL-ETQ	GOLD-plp	0.38	0.38	2.632
4NTJ-AZJ	GOLD-plp	0.9	0.98	2.344
6K1Q-D2U	GOLD-plp	1.68	1.68	5.206
6TQ9-NVN	GOLD-plp	0.86	0.86	4.248
5ZKB-82F	GOLD-plp	1.74	1.74	5.090000000000001
4MBS-MRV	GOLD-plp	1.02	1.02	1.324
4ZJD-OLM	GOLD-plp	7.74	7.74	8.296
6OL9-0HK	GOLD-plp	0.34	0.83	0.542
5ZKC-3C0	GOLD-plp	0.3	0.33	0.4
6DRZ-H8J	Glide-SP	0.93	1.06	1.414
6TOS-NRE	Glide-SP	1.11	1.11	2.9520000000000004
6TQ9-NVN	Glide-SP	4.19	4.19	7.56
6LUQ-GMJ	Glide-SP	0.81	0.81	5.128
6LPJ-ZMA	Glide-SP	0.39	6.29	6.15
6A93-8NU	Glide-SP	0.61	10.73	4.218
5CXV-0HK	Glide-SP	0.26	0.27	0.5980000000000001
5YWY-7UR	Glide-SP	1.48	7.51	4.518
7VOE-9SC	Glide-SP	3.61	11.71	10.128
6K1Q-D2U	Glide-SP	0.49	0.49	1.968
6RZ4-KNT	Glide-SP	0.53	0.53	2.3000000000000003
5N2S-8K8	Glide-SP	4.28	6.01	4.712
5ZBQ-9AO	Glide-SP	7.01	7.48	8.008
5MZJ-TEP	Glide-SP	2.29	4.63	3.6
3PBL-ETQ	Glide-SP	1.75	1.75	6.252000000000001
4EA3-0NN	Glide-SP	1.82	3.21	2.635
6PS4-JRZ	Glide-SP	1.32	1.32	4.634
5V54-89F	Glide-SP	0.75	0.75	4.272
6RZ9-KO5	Glide-SP	0.92	0.93	1.144
3V2Y-ML5	Glide-SP	0.71	0.71	3.3280000000000003
5DSG-0HK	Glide-SP	0.38	0.88	1.114
6CM4-8NU	Glide-SP	2.27	2.27	5.664
5YHL-8VL	Glide-SP	1.48	8.07	5.732
5U09-7DY	Glide-SP	4.09	4.3	6.864
6KUX-E3F	Glide-SP	0.61	0.96	0.8220000000000001
4XNW-2ID	Glide-SP	0.9	1.22	3.5200000000000005
7F8Y-1OZ	Glide-SP	3.12	3.12	4.308
6TOT-NRK	Glide-SP	3.46	3.46	6.242
3VW7-VPX	Glide-SP	0.58	0.58	3.762
6GT3-F9Q	Glide-SP	5.6	6.16	7.052
5ZKB-82F	Glide-SP	2.05	3.06	5.997999999999999
6E67-P0G	Glide-SP	0.69	1.45	4.35
4N6H-EJ4	Glide-SP	0.45	0.45	1.512
4ZJC-4OT	Glide-SP	1.98	8.24	4.999999999999999
5UIG-8D1	Glide-SP	1.65	1.65	4.718
6ZDV-QGW	Glide-SP	0.34	0.34	1.898
7K15-VRJ	Glide-SP	2.98	9.23	6.697999999999999
6TP4-NRZ	Glide-SP	4.11	7.42	7.298
7DDZ-H46	Glide-SP	1.69	1.69	5.112
3ODU-ITD	Glide-SP	4.82	6.09	6.2700000000000005
4DJH-JDC	Glide-SP	1.84	1.84	6.286
6WH4-89F	Glide-SP	1.14	5.3	6.074
4MBS-MRV	Glide-SP	0.52	1.93	4.032
6ZDR-QGE	Glide-SP	2.55	2.67	4.572
6TQ6-NVH	Glide-SP	2.15	2.15	5.818
6HLO-GBQ	Glide-SP	0.56	0.56	2.0660000000000003
5IU8-6DZ	Glide-SP	0.59	0.59	3.318
5MZP-CFF	Glide-SP	3.1	3.1	3.6566666666666663
6WQA-ZMA	Glide-SP	3.65	4.79	6.389999999999999
4S0V-SUV	Glide-SP	0.36	1.28	2.2380000000000004
6V9S-JHC	Glide-SP	5.18	8.03	7.055
5ZK3-QNB	Glide-SP	0.48	0.48	1.6979999999999995
6A94-ZOT	Glide-SP	0.66	0.66	0.8049999999999999
5TGZ-ZDG	Glide-SP	0.55	0.55	4.148000000000001
6TQ7-NVK	Glide-SP	3.38	9.47	8.378
3REY-XAC	Glide-SP	5.67	8.21	7.235000000000001
6HLL-GBK	Glide-SP	0.8	0.8	1.876
3RZE-5EH	Glide-SP	0.79	0.79	1.92
6TP6-NT5	Glide-SP	0.31	0.31	3.986
5WQC-7MA	Glide-SP	3.44	3.63	4.672
6PS3-CVD	Glide-SP	1.9	1.92	4.042
5DHH-DGW	Glide-SP	0.64	0.64	3.25
5ZKC-3C0	Glide-SP	0.27	0.98	1.7279999999999998
2RH1-CAU	Glide-SP	0.68	0.68	4.0975
6IQL-L74	Glide-SP	3.46	3.46	7.390000000000001
5OLZ-T4E	Glide-SP	0.16	0.16	4.524
6TO7-SUV	Glide-SP	1.37	3.06	2.756
5OLH-9XT	Glide-SP	0.54	0.54	1.874
6RZ7-KNW	Glide-SP	0.91	0.91	1.5299999999999998
5ZTY-9JU	Glide-SP	8.27	8.27	8.517999999999999
6TPN-NU8	Glide-SP	0.4	0.4	4.016
7F8U-1OE	Glide-SP	0.66	0.66	3.858
6PS6-TIM	Glide-SP	0.68	0.68	3.27
6AKX-A4R	Glide-SP	0.8	0.8	3.346
6D27-FT4	Glide-SP	0.7	0.7	2.592
5XPR-K86	Glide-SP	0.76	0.76	4.71
6D26-FSY	Glide-SP	3.13	3.13	6.145999999999999
4ZJD-OLM	Glide-SP	2.44	2.44	5.124
6RZ5-ZLK	Glide-SP	1.88	1.88	4.430000000000001
6TQ4-NV8	Glide-SP	2.05	2.31	3.576
6DRX-H8G	Glide-SP	0.47	1.01	3.786
6TP3-NS2	Glide-SP	1.7	1.7	4.352
5X93-K87	Glide-SP	5.9	6.3	6.794
5OLV-9Y2	Glide-SP	1.92	1.92	3.906
7ARO-RVZ	Glide-SP	0.68	0.68	2.46
6HLP-GAW	Glide-SP	0.66	0.66	2.178
4Z35-ON9	Glide-SP	4.39	4.41	4.4
5DHG-DGV	Glide-SP	1.3	1.3	3.406
6RZ8-KNZ	Glide-SP	1.26	1.72	2.364
7B6W-T0B	Glide-SP	0.5	0.5	5.514
7F83-1KQ	Glide-SP	2.34	5.15	4.3020000000000005
7BVQ-CAU	Glide-SP	0.39	0.39	3.598
7VOD-7RU	Glide-SP	2.05	2.11	4.12
6PS2-JTZ	Glide-SP	0.58	0.58	4.8075
5ZKP-9ER	Glide-SP	1.01	1.01	3.002
6AKY-A4X	Glide-SP	0.66	0.81	2.53
4NTJ-AZJ	Glide-SP	2.73	2.73	4.94
6OL9-0HK	Glide-SP	0.21	0.84	1.076
6DS0-H8M	Glide-SP	1.45	8.54	5.358
4ZJ8-SUV	Glide-SP	1.82	1.82	4.712000000000001
5IUA-6DX	Glide-SP	0.71	0.71	1.8060000000000005
5IU7-7MA	Glide-SP	3.73	3.73	5.295999999999999
3NY9-JSZ	Glide-SP	0.94	0.96	3.216
7DFP-SIP	Glide-SP	0.53	0.53	2.5525
4Z36-ON3	Glide-SP	0.72	0.72	2.2380000000000004
3UZA-T4G	Glide-SP	3.91	3.91	6.62
5NDD-8TZ	Glide-SP	0.48	0.48	0.9466666666666668
6TOD-7MA	Glide-SP	1.97	1.97	5.281999999999999
4Z34-ON7	Glide-SP	0.64	0.7	3.116
6PS5-SNP	Glide-SP	0.59	0.59	1.614
3D4S-TIM	Glide-SP	0.58	0.58	4.473999999999999
6E59-L76	Glide-SP	1.9	1.9	3.174
5ZBH-9AF	Glide-SP	3.64	3.64	10.712
4YAY-ZD7	Glide-SP	0.66	0.66	4.01
5OLO-9XW	Glide-SP	0.85	0.85	1.738
5IUB-6DV	Glide-SP	1.38	1.38	2.166
6IIV-A90	Glide-SP	0.61	0.61	2.06
6IIU-A8X	Glide-SP	0.91	0.91	6.284000000000001
5ZBQ-9AO	Glide-XP	2.2	2.53	2.466
5X93-K87	Glide-XP	2.65	3.69	3.205
3RZE-5EH	Glide-XP	0.65	0.74	0.6950000000000001
6TOD-7MA	Glide-XP	1.94	1.98	4.5280000000000005
6IIU-A8X	Glide-XP	0.55	0.55	0.68
5MZP-CFF	Glide-XP	0.48	3.73	2.436666666666667
4ZJD-OLM	Glide-XP	1.02	1.21	2.958
4ZJC-4OT	Glide-XP	3.6	8.29	7.0
5OLV-9Y2	Glide-XP	0.6	0.88	1.382
6RZ5-ZLK	Glide-XP	1.03	1.91	1.698
6AKX-A4R	Glide-XP	0.49	0.62	1.05
6PS6-TIM	Glide-XP	0.67	0.96	0.8200000000000001
6TO7-SUV	Glide-XP	0.66	3.04	1.85
6PS3-CVD	Glide-XP	1.43	1.43	1.752
4Z34-ON7	Glide-XP	0.62	0.76	0.724
5WQC-7MA	Glide-XP	1.26	1.94	2.258
5IU7-7MA	Glide-XP	1.89	3.41	3.482
5OLO-9XW	Glide-XP	0.47	0.68	0.6266666666666666
3NY9-JSZ	Glide-XP	0.97	1.24	1.0666666666666669
3D4S-TIM	Glide-XP	0.6	0.8	0.7380000000000001
4NTJ-AZJ	Glide-XP	1.49	1.49	2.15
6AKY-A4X	Glide-XP	0.35	0.35	0.72
3REY-XAC	Glide-XP	11.98	12.06	12.05
7BVQ-CAU	Glide-XP	0.6	0.6	0.615
5V54-89F	Glide-XP	0.68	0.68	0.7050000000000001
7VOE-9SC	Glide-XP	1.88	11.71	4.093999999999999
5YWY-7UR	Glide-XP	7.17	7.17	7.63
5TGZ-ZDG	Glide-XP	0.54	0.85	2.604
6LUQ-GMJ	Glide-XP	0.81	0.81	2.768
4XNW-2ID	Glide-XP	0.7	0.7	0.8
6RZ4-KNT	Glide-XP	0.35	0.35	0.73
3ODU-ITD	Glide-XP	6.08	6.46	6.804
3UZA-T4G	Glide-XP	4.03	4.03	4.4625
5IU8-6DZ	Glide-XP	0.5	1.26	1.182
6WH4-89F	Glide-XP	0.93	1.14	1.035
7DDZ-H46	Glide-XP	1.29	1.29	1.578
5ZKB-82F	Glide-XP	2.06	8.94	7.397999999999999
7F8Y-1OZ	Glide-XP	2.95	3.17	3.06
6IIV-A90	Glide-XP	0.79	0.79	1.6666666666666667
6D26-FSY	Glide-XP	2.45	2.45	5.653999999999999
5IUA-6DX	Glide-XP	2.49	2.49	2.712
6HLO-GBQ	Glide-XP	0.38	0.38	0.47
6V9S-JHC	Glide-XP	1.44	1.44	4.276
6LPJ-ZMA	Glide-XP	0.28	8.1	2.154
5CXV-0HK	Glide-XP	0.24	0.24	0.5549999999999999
6PS4-JRZ	Glide-XP	1.04	1.46	1.386
5DSG-0HK	Glide-XP	0.86	0.86	0.965
5ZKP-9ER	Glide-XP	1.03	1.23	1.112
5IUB-6DV	Glide-XP	0.3	0.3	1.1880000000000002
6PS5-SNP	Glide-XP	0.59	0.76	0.6900000000000001
6TP6-NT5	Glide-XP	0.34	0.34	0.7366666666666667
6IQL-L74	Glide-XP	3.22	3.44	4.609999999999999
6TPN-NU8	Glide-XP	1.29	1.96	1.625
6TQ4-NV8	Glide-XP	1.75	2.09	2.584
5N2S-8K8	Glide-XP	0.86	1.26	2.1733333333333333
5ZKC-3C0	Glide-XP	0.27	2.84	1.9966666666666668
6OL9-0HK	Glide-XP	0.19	0.84	0.515
3PBL-ETQ	Glide-XP	1.85	1.87	4.068
4MBS-MRV	Glide-XP	0.49	1.07	1.122
6K1Q-D2U	Glide-XP	0.53	1.08	1.96
6DRX-H8G	Glide-XP	0.83	0.83	0.83
6TOT-NRK	Glide-XP	3.19	3.19	3.236
6A94-ZOT	Glide-XP	0.71	0.71	0.8779999999999999
6RZ9-KO5	Glide-XP	0.94	1.93	1.4380000000000002
5ZBH-9AF	Glide-XP	12.05	12.37	12.413999999999998
5OLH-9XT	Glide-XP	0.5	0.5	0.5
7ARO-RVZ	Glide-XP	0.68	0.68	1.17
5ZTY-9JU	Glide-XP	8.16	8.42	8.338
7K15-VRJ	Glide-XP	7.75	7.86	7.85
2RH1-CAU	Glide-XP	0.52	0.68	0.6000000000000001
4N6H-EJ4	Glide-XP	0.43	0.43	0.445
6WQA-ZMA	Glide-XP	4.78	4.78	8.251999999999999
7DFP-SIP	Glide-XP	0.57	0.77	0.748
6ZDR-QGE	Glide-XP	2.55	2.55	2.62
6TQ7-NVK	Glide-XP	9.22	9.55	9.403333333333334
6KUX-E3F	Glide-XP	0.71	1.4	1.14
6DRZ-H8J	Glide-XP	0.51	0.81	0.8400000000000001
7F8U-1OE	Glide-XP	0.71	0.71	0.8625
5NDD-8TZ	Glide-XP	0.28	0.48	1.0799999999999998
6RZ8-KNZ	Glide-XP	1.15	1.63	1.416
4Z35-ON9	Glide-XP	1.15	1.62	1.536
6TP3-NS2	Glide-XP	2.51	2.51	5.1575
7VOD-7RU	Glide-XP	11.48	12.14	11.924
5UIG-8D1	Glide-XP	2.49	2.49	2.495
4EA3-0NN	Glide-XP	1.82	1.82	2.59
6TQ9-NVN	Glide-XP	0.62	0.62	4.986
5OLZ-T4E	Glide-XP	0.16	0.16	0.16
6D27-FT4	Glide-XP	0.7	0.7	3.524
5DHH-DGW	Glide-XP	0.56	0.65	2.406
4YAY-ZD7	Glide-XP	0.65	0.65	0.65
6CM4-8NU	Glide-XP	0.61	0.61	1.365
5YHL-8VL	Glide-XP	8.04	8.14	8.11
5ZK3-QNB	Glide-XP	0.47	0.47	0.47
4DJH-JDC	Glide-XP	0.9	0.9	0.9
3VW7-VPX	Glide-XP	0.51	0.57	0.5866666666666668
6HLL-GBK	Glide-XP	0.72	0.75	1.53
6HLP-GAW	Glide-XP	0.7	0.7	1.486
4Z36-ON3	Glide-XP	1.9	2.15	2.196
6PS2-JTZ	Glide-XP	0.33	0.33	0.5333333333333333
6E67-P0G	Glide-XP	1.45	1.45	2.988
5DHG-DGV	Glide-XP	0.92	1.59	2.0875
5XPR-K86	Glide-XP	0.81	0.81	1.892
6TP4-NRZ	Glide-XP	4.08	7.48	6.94
6ZDV-QGW	Glide-XP	0.34	0.34	1.21
6E59-L76	Glide-XP	3.93	4.0	5.126
6A93-8NU	Glide-XP	0.4	2.17	1.1166666666666665
7B6W-T0B	Glide-XP	0.63	2.05	1.34
6DS0-H8M	Glide-XP	0.87	0.87	1.1933333333333334
5U09-7DY	Glide-XP	4.29	4.29	4.29
3V2Y-ML5	Glide-XP	0.73	0.93	0.8760000000000001
6GT3-F9Q	Glide-XP	4.46	6.29	5.746666666666667
4ZJ8-SUV	Glide-XP	1.77	1.77	1.77
4S0V-SUV	Glide-XP	0.35	1.19	0.77
7F83-1KQ	Glide-XP	4.5	5.1	4.906666666666666
5MZJ-TEP	Glide-XP	2.32	3.4	2.86
6RZ7-KNW	Glide-XP	1.12	1.12	1.395
6TOS-NRE	Glide-XP	1.04	1.04	1.07
6TQ6-NVH	Glide-XP	5.02	5.02	5.077999999999999
6HLP-GAW	PLANTS-chemplp	1.2	1.64	2.034
6TQ6-NVH	PLANTS-chemplp	1.04	1.04	4.604000000000001
6WQA-ZMA	PLANTS-chemplp	1.77	1.77	4.432
6TOD-7MA	PLANTS-chemplp	1.72	1.72	4.058
4XNW-2ID	PLANTS-chemplp	0.77	0.77	4.19
7DDZ-H46	PLANTS-chemplp	1.56	2.95	4.39
6HLL-GBK	PLANTS-chemplp	0.88	0.88	3.62
6PS2-JTZ	PLANTS-chemplp	0.54	0.54	6.853999999999999
4Z36-ON3	PLANTS-chemplp	0.7	0.7	3.072
6TP4-NRZ	PLANTS-chemplp	0.96	3.84	3.204
3VW7-VPX	PLANTS-chemplp	0.42	0.42	6.984
6IIU-A8X	PLANTS-chemplp	0.48	0.48	6.112
4ZJC-4OT	PLANTS-chemplp	0.54	0.54	5.932
5MZP-CFF	PLANTS-chemplp	0.39	3.08	3.0
5IUA-6DX	PLANTS-chemplp	1.18	3.55	2.696
5ZKP-9ER	PLANTS-chemplp	0.67	0.67	2.252
5V54-89F	PLANTS-chemplp	0.72	0.72	4.132000000000001
5DSG-0HK	PLANTS-chemplp	1.11	1.11	4.224000000000001
5U09-7DY	PLANTS-chemplp	0.88	4.27	5.249999999999999
6PS4-JRZ	PLANTS-chemplp	2.18	2.42	6.453999999999999
6LUQ-GMJ	PLANTS-chemplp	0.53	0.53	6.847999999999999
6E67-P0G	PLANTS-chemplp	1.46	1.46	2.498
7VOE-9SC	PLANTS-chemplp	1.83	12.39	8.786000000000001
6LPJ-ZMA	PLANTS-chemplp	1.48	1.48	4.112
5IU8-6DZ	PLANTS-chemplp	0.92	1.77	3.008
6V9S-JHC	PLANTS-chemplp	0.95	0.95	4.132
4S0V-SUV	PLANTS-chemplp	0.45	0.45	2.808
6HLO-GBQ	PLANTS-chemplp	0.35	0.35	3.24
4DJH-JDC	PLANTS-chemplp	0.89	0.89	6.244000000000001
4N6H-EJ4	PLANTS-chemplp	0.72	0.72	4.62
5CXV-0HK	PLANTS-chemplp	1.14	1.14	5.126
7K15-VRJ	PLANTS-chemplp	1.53	1.53	7.029999999999999
5YHL-8VL	PLANTS-chemplp	6.42	8.97	8.042
5ZK3-QNB	PLANTS-chemplp	0.33	0.33	5.54
5WQC-7MA	PLANTS-chemplp	2.1	4.43	5.26
4Z35-ON9	PLANTS-chemplp	1.12	1.12	5.142000000000001
4ZJ8-SUV	PLANTS-chemplp	0.3	0.3	3.93
6RZ8-KNZ	PLANTS-chemplp	1.73	1.73	2.53
7BVQ-CAU	PLANTS-chemplp	0.55	0.55	4.276000000000001
5NDD-8TZ	PLANTS-chemplp	0.51	0.51	3.372
7F8U-1OE	PLANTS-chemplp	0.69	0.69	7.0120000000000005
3ODU-ITD	PLANTS-chemplp	5.53	6.08	5.837999999999999
6DRZ-H8J	PLANTS-chemplp	1.46	1.46	3.024
6RZ7-KNW	PLANTS-chemplp	0.9	0.9	5.151999999999999
6KUX-E3F	PLANTS-chemplp	1.19	1.19	5.206
3RZE-5EH	PLANTS-chemplp	0.75	0.75	6.669999999999999
5ZBQ-9AO	PLANTS-chemplp	3.79	7.88	6.522
6TQ7-NVK	PLANTS-chemplp	2.62	9.27	8.404
6ZDR-QGE	PLANTS-chemplp	1.5	1.5	4.556
5XPR-K86	PLANTS-chemplp	8.95	10.1	9.904
7DFP-SIP	PLANTS-chemplp	0.7	0.7	5.716
6TP3-NS2	PLANTS-chemplp	1.58	1.58	4.128
5YWY-7UR	PLANTS-chemplp	1.2	7.99	6.422
7VOD-7RU	PLANTS-chemplp	1.19	1.19	8.476
6RZ5-ZLK	PLANTS-chemplp	0.95	0.95	3.408
6GT3-F9Q	PLANTS-chemplp	1.86	1.98	3.966
6AKY-A4X	PLANTS-chemplp	0.48	0.48	4.984
5IU7-7MA	PLANTS-chemplp	2.08	3.81	3.978
6WH4-89F	PLANTS-chemplp	1.06	1.06	5.54
6CM4-8NU	PLANTS-chemplp	0.46	2.45	3.728
4YAY-ZD7	PLANTS-chemplp	0.89	0.89	5.868
6AKX-A4R	PLANTS-chemplp	0.79	0.79	3.74
5DHH-DGW	PLANTS-chemplp	0.58	0.58	8.867999999999999
6ZDV-QGW	PLANTS-chemplp	1.2	1.2	5.358
6D27-FT4	PLANTS-chemplp	1.38	3.5	4.688000000000001
5TGZ-ZDG	PLANTS-chemplp	0.98	0.98	6.888
5OLZ-T4E	PLANTS-chemplp	0.32	0.32	3.28
6TQ9-NVN	PLANTS-chemplp	0.73	0.73	4.748
5ZKB-82F	PLANTS-chemplp	0.64	0.64	4.802
4EA3-0NN	PLANTS-chemplp	1.27	1.27	4.3340000000000005
6A93-8NU	PLANTS-chemplp	0.64	2.72	5.398000000000001
5UIG-8D1	PLANTS-chemplp	0.75	0.75	3.3560000000000003
7F8Y-1OZ	PLANTS-chemplp	1.11	1.11	8.546000000000001
5IUB-6DV	PLANTS-chemplp	1.43	1.43	7.302
5X93-K87	PLANTS-chemplp	7.35	9.56	8.766
5ZKC-3C0	PLANTS-chemplp	0.33	0.33	2.994
5MZJ-TEP	PLANTS-chemplp	0.23	0.23	2.84
5ZTY-9JU	PLANTS-chemplp	0.84	0.84	4.856
6PS6-TIM	PLANTS-chemplp	0.88	3.44	5.36
5N2S-8K8	PLANTS-chemplp	1.22	8.22	4.718
6D26-FSY	PLANTS-chemplp	1.16	1.16	4.742
6IIV-A90	PLANTS-chemplp	0.39	3.0	3.2980000000000005
7ARO-RVZ	PLANTS-chemplp	0.52	0.52	3.134
4ZJD-OLM	PLANTS-chemplp	1.03	1.03	3.798000000000001
6OL9-0HK	PLANTS-chemplp	0.84	0.84	4.898000000000001
3D4S-TIM	PLANTS-chemplp	0.55	0.55	5.680000000000001
6DS0-H8M	PLANTS-chemplp	0.54	0.54	4.459999999999999
3PBL-ETQ	PLANTS-chemplp	0.67	0.67	3.462
5OLH-9XT	PLANTS-chemplp	0.32	0.32	3.506
3V2Y-ML5	PLANTS-chemplp	1.71	1.71	7.112
4NTJ-AZJ	PLANTS-chemplp	0.92	0.92	2.326
4MBS-MRV	PLANTS-chemplp	1.31	1.31	3.748
5ZBH-9AF	PLANTS-chemplp	0.63	0.63	2.334
6RZ4-KNT	PLANTS-chemplp	0.55	0.55	4.636
6K1Q-D2U	PLANTS-chemplp	0.55	0.55	3.204
6RZ9-KO5	PLANTS-chemplp	0.87	0.87	2.524
3UZA-T4G	PLANTS-chemplp	0.83	0.83	6.066
6DRX-H8G	PLANTS-chemplp	1.0	1.0	5.18
3NY9-JSZ	PLANTS-chemplp	4.87	6.84	7.922
6A94-ZOT	PLANTS-chemplp	0.91	0.91	5.914
6TOT-NRK	PLANTS-chemplp	1.3	1.3	5.792
6TQ4-NV8	PLANTS-chemplp	1.22	1.22	5.3
5OLV-9Y2	PLANTS-chemplp	1.19	1.39	2.4
7F83-1KQ	PLANTS-chemplp	0.67	0.67	3.882
4Z34-ON7	PLANTS-chemplp	2.35	2.35	5.606
3REY-XAC	PLANTS-chemplp	3.93	6.5	6.332
5OLO-9XW	PLANTS-chemplp	0.32	0.32	3.742
5DHG-DGV	PLANTS-chemplp	9.61	9.61	10.0
6PS5-SNP	PLANTS-chemplp	0.84	0.84	5.851999999999999
6TPN-NU8	PLANTS-chemplp	1.19	9.31	7.836
6TO7-SUV	PLANTS-chemplp	0.34	0.34	3.0940000000000003
2RH1-CAU	PLANTS-chemplp	0.63	0.63	3.5160000000000005
6TP6-NT5	PLANTS-chemplp	1.49	1.49	4.526
6TOS-NRE	PLANTS-chemplp	0.24	0.24	3.9
6IQL-L74	PLANTS-chemplp	3.3	9.78	8.152000000000001
7B6W-T0B	PLANTS-chemplp	0.26	0.26	6.608
6E59-L76	PLANTS-chemplp	1.93	1.97	2.428
6PS3-CVD	PLANTS-chemplp	0.5	0.5	4.412000000000001
5ZTY-9JU	PLANTS-plp	0.86	0.86	5.738
6DS0-H8M	PLANTS-plp	0.84	0.84	4.426
6ZDR-QGE	PLANTS-plp	1.51	1.51	4.481999999999999
5ZKB-82F	PLANTS-plp	0.58	0.58	5.536
5ZBH-9AF	PLANTS-plp	0.69	0.69	4.626
6RZ9-KO5	PLANTS-plp	0.76	0.76	2.354
4EA3-0NN	PLANTS-plp	0.98	0.98	5.668
5TGZ-ZDG	PLANTS-plp	0.89	0.89	6.526000000000001
6TQ9-NVN	PLANTS-plp	0.78	0.78	4.792
6ZDV-QGW	PLANTS-plp	1.03	2.35	4.318
5OLZ-T4E	PLANTS-plp	0.24	0.24	3.444
7DFP-SIP	PLANTS-plp	0.53	0.53	8.23
7F8Y-1OZ	PLANTS-plp	0.4	0.4	8.581999999999999
4Z34-ON7	PLANTS-plp	2.74	5.79	5.0600000000000005
6RZ4-KNT	PLANTS-plp	0.59	0.59	3.872
6A94-ZOT	PLANTS-plp	0.9	0.9	5.788
6D27-FT4	PLANTS-plp	3.25	7.77	5.279999999999999
6AKX-A4R	PLANTS-plp	0.76	0.76	3.75
5XPR-K86	PLANTS-plp	8.1	8.1	9.546
5DHG-DGV	PLANTS-plp	8.52	9.72	9.5
5UIG-8D1	PLANTS-plp	0.77	0.77	3.988
3RZE-5EH	PLANTS-plp	0.57	0.57	6.889999999999999
3NY9-JSZ	PLANTS-plp	0.85	6.33	5.394
6DRZ-H8J	PLANTS-plp	1.7	1.77	3.828
7F8U-1OE	PLANTS-plp	7.01	8.74	8.312
4ZJ8-SUV	PLANTS-plp	0.29	0.29	4.08
7BVQ-CAU	PLANTS-plp	1.04	1.04	3.956
3ODU-ITD	PLANTS-plp	4.8	6.03	5.722
5NDD-8TZ	PLANTS-plp	0.44	0.44	3.674
5ZBQ-9AO	PLANTS-plp	5.58	7.79	7.622
6D26-FSY	PLANTS-plp	1.14	1.14	3.866000000000001
6TO7-SUV	PLANTS-plp	0.3	0.3	3.956
6RZ8-KNZ	PLANTS-plp	1.69	1.69	5.046
5OLV-9Y2	PLANTS-plp	1.22	1.4	2.472
6RZ7-KNW	PLANTS-plp	0.75	0.75	5.108
6KUX-E3F	PLANTS-plp	1.16	1.16	4.404
7ARO-RVZ	PLANTS-plp	2.08	2.08	4.154
4Z35-ON9	PLANTS-plp	1.43	2.01	5.274
2RH1-CAU	PLANTS-plp	1.26	1.26	4.0600000000000005
6TQ7-NVK	PLANTS-plp	2.42	9.23	8.116000000000001
6TP3-NS2	PLANTS-plp	1.57	1.57	4.086
6A93-8NU	PLANTS-plp	0.72	2.74	5.421999999999999
6RZ5-ZLK	PLANTS-plp	0.97	0.97	3.204
5OLH-9XT	PLANTS-plp	0.32	0.32	3.862000000000001
7VOD-7RU	PLANTS-plp	1.45	11.49	8.564
7B6W-T0B	PLANTS-plp	0.41	0.41	5.88
3D4S-TIM	PLANTS-plp	0.59	0.59	5.576
5WQC-7MA	PLANTS-plp	3.81	3.81	7.2200000000000015
5IUB-6DV	PLANTS-plp	2.32	10.8	9.556
5YHL-8VL	PLANTS-plp	2.75	7.98	7.312
6TOT-NRK	PLANTS-plp	3.4	3.4	7.128
5N2S-8K8	PLANTS-plp	0.88	4.77	4.832000000000001
4N6H-EJ4	PLANTS-plp	0.59	0.59	4.840000000000001
4S0V-SUV	PLANTS-plp	0.41	0.41	3.614
4ZJC-4OT	PLANTS-plp	1.88	8.43	6.5120000000000005
7K15-VRJ	PLANTS-plp	1.05	1.05	6.726000000000001
4XNW-2ID	PLANTS-plp	0.88	0.88	4.194
6TQ4-NV8	PLANTS-plp	1.22	1.22	5.458
6HLO-GBQ	PLANTS-plp	3.73	4.05	4.722
5IU8-6DZ	PLANTS-plp	1.0	1.7	4.64
6PS6-TIM	PLANTS-plp	0.53	0.53	4.912
6V9S-JHC	PLANTS-plp	0.94	0.94	4.5840000000000005
6TPN-NU8	PLANTS-plp	1.1	9.31	6.692
6LPJ-ZMA	PLANTS-plp	1.46	1.46	5.144
5U09-7DY	PLANTS-plp	0.85	4.17	5.426
4ZJD-OLM	PLANTS-plp	2.83	6.14	5.561999999999999
6LUQ-GMJ	PLANTS-plp	0.56	0.56	5.465999999999999
5MZJ-TEP	PLANTS-plp	0.56	0.56	2.9080000000000004
6IQL-L74	PLANTS-plp	7.77	9.78	9.078
6PS4-JRZ	PLANTS-plp	0.85	0.85	7.678
6PS3-CVD	PLANTS-plp	1.23	1.23	3.696
5V54-89F	PLANTS-plp	0.72	0.72	4.117999999999999
6TP6-NT5	PLANTS-plp	1.49	1.49	4.2940000000000005
5DSG-0HK	PLANTS-plp	1.09	1.09	4.114
5ZKP-9ER	PLANTS-plp	1.22	1.22	2.826
6TOS-NRE	PLANTS-plp	0.27	0.27	3.918
6AKY-A4X	PLANTS-plp	0.47	0.47	4.546
6PS5-SNP	PLANTS-plp	0.85	0.85	8.819999999999999
5IUA-6DX	PLANTS-plp	3.17	3.22	6.432
5X93-K87	PLANTS-plp	1.31	1.31	5.539999999999999
5OLO-9XW	PLANTS-plp	0.36	0.36	3.744
5CXV-0HK	PLANTS-plp	0.42	0.42	3.326
6E67-P0G	PLANTS-plp	1.69	2.83	4.159999999999999
5MZP-CFF	PLANTS-plp	0.39	4.38	2.998
5ZKC-3C0	PLANTS-plp	0.31	0.31	3.2260000000000004
4YAY-ZD7	PLANTS-plp	0.87	0.87	4.242
6GT3-F9Q	PLANTS-plp	1.52	1.98	3.298
5IU7-7MA	PLANTS-plp	3.83	3.83	6.684
6IIV-A90	PLANTS-plp	0.39	0.39	5.236
6CM4-8NU	PLANTS-plp	0.46	2.45	3.592
6DRX-H8G	PLANTS-plp	0.86	0.86	5.478
7VOE-9SC	PLANTS-plp	10.78	12.22	11.504
5YWY-7UR	PLANTS-plp	1.4	7.98	6.6
7F83-1KQ	PLANTS-plp	1.0	1.0	3.856
5ZK3-QNB	PLANTS-plp	0.29	0.29	2.884
6K1Q-D2U	PLANTS-plp	0.53	0.53	3.35
3UZA-T4G	PLANTS-plp	0.84	8.81	5.646
4DJH-JDC	PLANTS-plp	0.9	0.9	4.656000000000001
6TP4-NRZ	PLANTS-plp	0.99	1.98	4.326
7DDZ-H46	PLANTS-plp	1.25	3.02	4.262
4MBS-MRV	PLANTS-plp	0.51	0.51	3.97
3VW7-VPX	PLANTS-plp	0.45	0.45	7.295999999999999
6WQA-ZMA	PLANTS-plp	1.72	1.72	4.388
3V2Y-ML5	PLANTS-plp	1.46	1.46	5.116
6PS2-JTZ	PLANTS-plp	0.6	0.6	6.918000000000001
6OL9-0HK	PLANTS-plp	0.38	0.38	3.396
6TOD-7MA	PLANTS-plp	4.04	4.51	5.63
6TQ6-NVH	PLANTS-plp	1.02	1.02	4.364
5DHH-DGW	PLANTS-plp	0.58	11.72	8.596
4Z36-ON3	PLANTS-plp	0.63	0.63	4.523999999999999
4NTJ-AZJ	PLANTS-plp	0.79	0.79	2.614
6HLP-GAW	PLANTS-plp	0.45	0.45	2.642
3PBL-ETQ	PLANTS-plp	0.61	0.61	3.258
6IIU-A8X	PLANTS-plp	0.21	0.21	5.134
6HLL-GBK	PLANTS-plp	0.88	0.88	3.608
6WH4-89F	PLANTS-plp	1.06	1.06	6.828
3REY-XAC	PLANTS-plp	5.14	6.45	6.1240000000000006
6E59-L76	PLANTS-plp	1.91	1.91	2.864
